# Supplementary material for: Interacting Temperature, Nutrients and Zooplankton Grazing Control Phytoplankton Size-Abundance Relationships in Eight Swiss Lakes
Source: Front Microbiol. 2020 Jan 22;10:3155. doi: 10.3389/fmicb.2019.03155 (PMC6987318; doi:10.3389/fmicb.2019.03155)
Supplement: FIGURE S1 — Scaling of phytoplankton abundances (Log10 cells L−1) with size (Log10 taxa biovolumes) in each lake dataset. [file Presentation_1.ZIP]

Archive with 13 entries (13 files):
- FigS1.all_lakes_scaling.pdf
- FigS10.median_phyto_size.pdf
- FigS11.lake_morphometry_effects_rf.pdf
- FigS12.rf_noCyanos.pdf
- FigS2.size_distribution_alldata.pdf
- FigS3.rf_observed_relimp.pdf
- FigS4.Effects_rf_observed.pdf
- FigS5.rf_withLag_relimp.pdf
- FigS6.Effecs_rf_withLag.pdf
- FigS7.mean_t&cv.pdf
- FigS8.phyto_med&tot_abundances.pdf
- FigS9.zooplankton.pdf
- Table_S1_phytoplankton_DB.csv
