# Supplementary material for: Interacting Temperature, Nutrients and Zooplankton Grazing Control Phytoplankton Size-Abundance Relationships in Eight Swiss Lakes
Source: Front Microbiol. 2020 Jan 22;10:3155. doi: 10.3389/fmicb.2019.03155 (PMC6987318; doi:10.3389/fmicb.2019.03155)
Supplement: FIGURE S1 — Scaling of phytoplankton abundances (Log10 cells L−1) with size (Log10 taxa biovolumes) in each lake dataset. [file Presentation_1.ZIP › Table_S1_phytoplankton_DB.csv]

id_Eawag	empire	kingdom	phylum	class	order	family	genus	species	affiliation	synonyms	volume_um.3	kremer_key	kremer_match	min_nu.biovol	mn_nu.biovol	mdn_nu.biovol	max_nu.biovol	sd_nu.biovol	n	mn_cells.per.nu	n_sources	w.tsn
1	prokaryota	Bacteria	Proteobacteria	Betaproteobacteria	Burkholderiales	Comamonadaceae	Leptothrix	ochracea	Leptothrix ochracea
2	prokaryota	Bacteria	Proteobacteria	Betaproteobacteria	Burkholderiales	Comamonadaceae	Leptothrix	echinata	Leptothrix echinata
3	prokaryota	Bacteria	Proteobacteria			Siderocapsaceae	Siderocapsa	sp	Siderocapsa sp
4	prokaryota	Bacteria	Proteobacteria	Betaproteobacteria	Burkholderiales	Comamonadaceae	Lampropedia	hyalina	Lampropedia hyalina
5	prokaryota	bacteria	Proteobacteria	Gammaproteobacteria	Chromatiales	Chromatiaceae	Thiopedia	rosea	Thiopedia rosea
6	prokaryota	Bacteria	Proteobacteria	Gammaproteobacteria	Chromatiales
7	prokaryota	Bacteria	Proteobacteria	Gammaproteobacteria	Chromatiales
10	prokaryota	Bacteria	Proteobacteria	Betaproteobacteria	Burkholderiales	Comamonadaceae	Leptothrix	pseudovacuolata	Leptothrix pseudovacuolata
11	prokaryota	Bacteria	Proteobacteria	Betaproteobacteria	Nitrosomonadales	Gallionellaceae	Gallionella	ferruginea	Gallionella ferruginea
12	prokaryota	Bacteria	Proteobacteria	Betaproteobacteria	Nitrosomonadales	Spirillaceae	Spirillum	sp	Spirillum sp
13	prokaryota	Bacteria	Proteobacteria	Betaproteobacteria	Nitrosomonadales	Spirillaceae	Spirillum	volutans	Spirillum volutans
14	prokaryota	Bacteria	Proteobacteria	Gammaproteobacteria	Methylococcales	Crenotrichaceae	Crenothrix	sp	Crenothrix sp
15	prokaryota	Bacteria	Proteobacteria	Gammaproteobacteria	Thiotrichales	Thiotrichaceae	Thiospira	sp	Thiospira sp
16	prokaryota	Bacteria	Proteobacteria	Gammaproteobacteria	Methylococcales	Crenotrichaceae	Crenothrix	fusca	Crenothrix fusca
17	prokaryota	Bacteria	Proteobacteria	Gammaproteobacteria	Methylococcales	Crenotrichaceae	Crenothrix	polyspora	Crenothrix polyspora
50	prokaryota	Bacteria	Planctomycetes	Planctomycetacia	Planctomycetales	Planctomycetaceae	Planctomyces	sp	Planctomyces sp
51	prokaryota	Bacteria	Planctomycetes	Planctomycetacia	Planctomycetales	Planctomycetaceae	Planctomyces	bekefii	Planctomyces bekefii
100	prokaryota	Bacteria									1
101	prokaryota	Bacteria	Cyanobacteria	Cyanophyceae	Chroococcales	Aphanothecaceae	Aphanothece	sp	Aphanothece sp		10	Aphanothece	genus	0.195899652	1.935423551	1.897627091	3.201397124	0.549039027	1079	40.41133704	7	636
102	prokaryota	Bacteria	Cyanobacteria	Cyanophyceae	Synechococcales	Synechococcaceae	Anathece	clathrata	Anathece clathrata	Aphanothece clathrata	2	Aphanothece clathrata	species	1.779452183	2.486950743	2.39986593	3.024280376	0.27365921	73	226.6666667	3	646
103	prokaryota	Bacteria	Cyanobacteria	Cyanophyceae	Synechococcales	Synechococcaceae	Anathece	bachmannii	Anathece bachmannii	Aphanothece clathrata var brevis / Aphanothece bachmannii	1
104	prokaryota	Bacteria	Cyanobacteria	Cyanophyceae	Chroococcales	Aphanothecaceae	Aphanothece	nidulans	Aphanothece nidulans		3	Aphanothece nidulans	species	0.747411808	1.559356402	1.546419249	2.546542663	0.386459775	354	41.50568883	3	650
105	prokaryota	Bacteria	Cyanobacteria	Cyanophyceae	Chroococcales	Aphanothecaceae	Aphanothece	stagnina	Aphanothece stagnina		80	Aphanothece	genus	0.195899652	1.935423551	1.897627091	3.201397124	0.549039027	1079	40.41133704	7	636
106	prokaryota	Bacteria	Cyanobacteria	Cyanophyceae	Chroococcales	Aphanothecaceae	Aphanothece	microscopica	Aphanothece microscopica		15	Aphanothece	genus	0.195899652	1.935423551	1.897627091	3.201397124	0.549039027	1079	40.41133704	7	636
107	prokaryota	Bacteria	Cyanobacteria	Cyanophyceae	Chroococcales	Chroococcaceae	Chroococcus	sp	Chroococcus sp		100	Chroococcus	genus	0.897077003	2.41032392	2.477121255	4.274550385	0.662195322	781	5.342753804	7	654
108	prokaryota	Bacteria	Cyanobacteria	Cyanophyceae	Chroococcales	Chroococcaceae	Chroococcus	turgidus	Chroococcus turgidus	Chroococcus dimidiatus	4000	Chroococcus turgidus	species	2.476628775	3.367743019	3.398370749	4.274550385	0.48882532	18	3	3	655
109	prokaryota	Bacteria	Cyanobacteria	Cyanophyceae	Chroococcales	Chroococcaceae	Chroococcus	dispersus	Chroococcus dispersus		22	Chroococcus dispersus	species	1.525174428	2.170300552	2.328379603	2.703291378	0.335685229	27	1	3	665
110	prokaryota	Bacteria	Cyanobacteria	Cyanophyceae	Chroococcales	Chroococcaceae	Chroococcus	limneticus	Chroococcus limneticus		150	Chroococcus limneticus	species	2.053452237	3.015598975	3.209614293	3.680685347	0.391327304	132	11.76190476	6	656
111	prokaryota	Bacteria	Cyanobacteria	Cyanophyceae	Synechococcales	Coelosphaeriaceae	Coelosphaerium	sp	Coelosphaerium sp		15	Coelosphaerium	genus	0.664641976	1.924246743	1.451435633	3.922029095	1.045484054	426	46.47160494	6	791
112	prokaryota	Bacteria	Cyanobacteria	Cyanophyceae	Synechococcales	Coelosphaeriaceae	Coelosphaerium	kuetzingianum	Coelosphaerium kuetzingianum		22	Coelosphaerium kuetzingianum	species	3.477555766	3.600373861	3.614032563	3.620908075	0.034040791	18		1	792
113	prokaryota	Bacteria	Cyanobacteria	Cyanophyceae	Synechococcales	Coelosphaeriaceae	Coelosphaerium	minutissimum	Coelosphaerium minutissimum		1	Coelosphaerium minutissimum	species	2.257678575	2.257678575	2.257678575	2.257678575		1		1	797
114	prokaryota	Bacteria	Cyanobacteria	Cyanophyceae	Synechococcales	Coelosphaeriaceae	Coelosphaerium	dubium	Coelosphaerium dubium		110	Coelosphaerium	genus	0.664641976	1.924246743	1.451435633	3.922029095	1.045484054	426	46.47160494	6	791
115	prokaryota	Bacteria	Cyanobacteria	Cyanophyceae	Synechococcales	Synechococcaceae	Cyanodictyon	sp	Cyanodictyon sp		1
116	prokaryota	Bacteria	Cyanobacteria	Cyanophyceae	Chroococcales	Gomphosphaeriaceae	Gomphosphaeria/Snowella	sp	Gomphosphaeria/Snowella sp		20
117	prokaryota	Bacteria	Cyanobacteria	Cyanophyceae	Synechococcales	Coelosphaeriaceae	Snowella	lacustris	Snowella lacustris	Gomphosphaeria lacustris	8	Gomphosphaeria lacustris	species	1.467163966	2.294741105	2.353868892	3.175070917	0.386471735	58	32.47037037	3	720
118	prokaryota	Bacteria	Cyanobacteria	Cyanophyceae	Chroococcales	Gomphosphaeriaceae	Gomphosphaeria	aponina	Gomphosphaeria aponina		190	Gomphosphaeria aponina	species	2.870208761	3.381030667	3.500771276	3.65079304	0.240912748	19		1	715
119	prokaryota	Bacteria	Cyanobacteria	Cyanophyceae	Synechococcales	Coelosphaeriaceae	Woronichinia	naegeliana	Woronichinia naegeliana	Coelosphaerium naegelianum	75	Coelosphaerium naegelianum	species	0.664641976	1.833713137	1.372543801	3.922029095	1.02795924	381	49.33595801	3	793
120	prokaryota	Bacteria	Cyanobacteria	Cyanophyceae	Synechococcales	Coelosphaeriaceae	Woronichinia	compacta	Woronichinia compacta		10
121	prokaryota	Bacteria	Cyanobacteria	Cyanophyceae	Chroococcales	Microcystaceae	Gloeocapsa	sp	Gloeocapsa sp		10	Gloeocapsa	genus	-0.283996656	1.351993192	1.508902598	2.843176696	1.085249794	26	1	3	682
122	prokaryota	Bacteria	Cyanobacteria	Cyanophyceae	Chroococcales	Microcystaceae	Gloeocapsa	atrata	Gloeocapsa atrata	Gloeocapsa montana	10	Gloeocapsa	genus	-0.283996656	1.351993192	1.508902598	2.843176696	1.085249794	26	1	3	682
123	prokaryota	Bacteria	Cyanobacteria	Cyanophyceae	Chroococcales	Microcystaceae	Gloeocapsa	sanguinea	Gloeocapsa sanguinea		30	Gloeocapsa	genus	-0.283996656	1.351993192	1.508902598	2.843176696	1.085249794	26	1	3	682
124	prokaryota	Bacteria	Cyanobacteria	Cyanophyceae	Chroococcales	Aphanothecaceae	Gloeothece	sp	Gloeothece sp		30	Gloeothece	genus	1.342027688	2.047893331	1.690059259	3.008813009	0.755082775	5	15.75	3	703
125	prokaryota	Bacteria	Cyanobacteria	Cyanophyceae	Chroococcales	Aphanothecaceae	Gloeothece	linearis	Gloeothece linearis		30	Gloeothece linearis	species	1.342027688	1.419478668	1.419478668	1.496929648	0.109532226	2	1	1	706
126	prokaryota	Bacteria	Cyanobacteria	Cyanophyceae	Synechococcales	Merismopediaceae	Merismopedia	sp	Merismopedia sp		10	Merismopedia	genus	0.190331698	1.591724221	1.812780855	3.205353255	0.4821704	1184	18.22669234	7	727
127	prokaryota	Bacteria	Cyanobacteria	Cyanophyceae	Synechococcales	Merismopediaceae	Merismopedia	punctata	Merismopedia punctata		15	Merismopedia punctata	species	1.215373153	1.654574676	1.698970004	2.002300003	0.281978542	5	9.833333333	3	738
128	prokaryota	Bacteria	Cyanobacteria	Cyanophyceae	Synechococcales	Merismopediaceae	Merismopedia	glauca	Merismopedia glauca		90	Merismopedia glauca	species	0.517195898	1.623924622	1.540069628	2.698970004	0.502353569	30		2	728
129	prokaryota	Bacteria	Cyanobacteria	Cyanophyceae	Synechococcales	Merismopediaceae	Merismopedia	tenuissima	Merismopedia tenuissima		4	Merismopedia tenuissima	species	0.655138435	1.818287759	1.845068198	2.699967735	0.302011568	796	28.881	5	739
130	prokaryota	Bacteria	Cyanobacteria	Cyanophyceae	Synechococcales	Merismopediaceae	Merismopedia	elegans	Merismopedia elegans		140	Merismopedia elegans	species	1.607455023	1.893074256	1.948168362	2.176264942	0.214654413	5	12	2	732
131	prokaryota	Bacteria	Cyanobacteria	Cyanophyceae	Synechococcales	Merismopediaceae	Merismopedia	trolleri	Merismopedia trolleri		5	Merismopedia trolleri	species	3.205353255	3.205353255	3.205353255	3.205353255		1	32	1	741
132	prokaryota	Bacteria	Cyanobacteria	Cyanophyceae	Chroococcales	Microcystaceae	Microcystis	sp	Microcystis sp		60	Microcystis	genus	0.602059991	2.948842014	3.126834631	7.525178596	1.149562215	2037	33.75752931	7	747
133	prokaryota	Bacteria	Cyanobacteria	Cyanophyceae	Chroococcales	Microcystaceae	Microcystis	wesenbergii	Microcystis wesenbergii		80	Microcystis	genus	0.602059991	2.948842014	3.126834631	7.525178596	1.149562215	2037	33.75752931	7	747
134	prokaryota	Bacteria	Cyanobacteria	Cyanophyceae	Synechococcales	Merismopediaceae	Aphanocapsa	incerta	Aphanocapsa incerta	Microcystis incerta	8	Anacystis incerta	species	2.581505926	2.581505926	2.581505926	2.581505926		1	1	1	620
135	prokaryota	Bacteria	Cyanobacteria	Cyanophyceae	Synechococcales	Merismopediaceae	Aphanocapsa	elachista	Aphanocapsa elachista	Aphanocapsa conferta	2.5	Aphanocapsa elachista	species	0.722633923	1.949346653	1.945074086	3.201278351	0.610994938	158	38.44457156	4	627
136	prokaryota	Bacteria	Cyanobacteria	Cyanophyceae	Chroococcales	Microcystaceae	Microcystis	aeruginosa	Microcystis aeruginosa		48	Microcystis aeruginosa	species	0.849333406	2.733374593	2.844983132	4.803454012	1.033232094	1379	30.71790193	6	750
137	prokaryota	Bacteria	Cyanobacteria	Cyanophyceae	Chroococcales	Microcystaceae	Microcystis	viridis	Microcystis viridis		85	Microcystis	genus	0.602059991	2.948842014	3.126834631	7.525178596	1.149562215	2037	33.75752931	7	747
138	prokaryota	Bacteria	Cyanobacteria	Cyanophyceae	Synechococcales	Merismopediaceae	Aphanocapsa	grevillei	Aphanocapsa grevillei		35	Aphanocapsa	genus	-0.053547735	1.676736892	1.743352951	3.278181785	0.764349818	1061	38.76621431	6	625
139	eukaryota						Marssoniella	sp	Marssoniella sp		10
140	prokaryota	Bacteria	Cyanobacteria	Cyanophyceae	Chroococcales	Chroococcaceae	Dactylococcopsis/Rhabdogloea		Dactylococcopsis/Rhabdogloea NA		5
141	prokaryota	Bacteria	Cyanobacteria	Cyanophyceae	Synechococcales	Synechococcaceae	Rhabdoderma	sp	Rhabdoderma sp		5	Rhabdoderma	genus	1.06069784	1.59604823	1.601275043	2.324282455	0.296545142	55	38.052	4	805
142	prokaryota	Bacteria	Cyanobacteria	Cyanophyceae	Synechococcales	Synechococcaceae	Synechococcus	sp	Synechococcus sp		80	Synechococcus	genus	-0.494850022	-0.129396494	-0.395665927	1.450141291	0.34336772	732	1.035353535	5	773
143	prokaryota	Bacteria	Cyanobacteria	Cyanophyceae	Oscillatoriales	Cyanothecaceae	Cyanothece	major	Cyanothece major	Synechococcus major	5000
144	prokaryota	Bacteria	Cyanobacteria	Cyanophyceae	Synechococcales	Merismopediaceae	Synechocystis	sp	Synechocystis sp		80	Synechocystis	genus	-0.420216403	0.543926614	0.247973266	1.665450589	0.516979005	647	1	4	799
145	eukaryota	Plantae	Chlorophyta	Chlorophyceae	Sphaeropleales	Hydrodictyaceae	Tetrapedia	sp	Tetrapedia sp		150
146	prokaryota	Bacteria	Cyanobacteria	Cyanophyceae	Synechococcales	Synechococcaceae	Synechococcus	sp	Synechococcus sp		50	Synechococcus	genus	-0.494850022	-0.129396494	-0.395665927	1.450141291	0.34336772	732	1.035353535	5	773
147	prokaryota	Bacteria	Cyanobacteria	Cyanophyceae	Synechococcales	Synechococcaceae	Synechococcus	aquatilis	Synechococcus aquatilis		60	Synechococcus	genus	-0.494850022	-0.129396494	-0.395665927	1.450141291	0.34336772	732	1.035353535	5	773
148	prokaryota	Bacteria	Cyanobacteria	Cyanophyceae	Synechococcales	Merismopediaceae	Aphanocapsa	delicatissima	Aphanocapsa delicatissima		10	Aphanocapsa delicatissima	species	-0.053547735	1.175092503	1.116939647	2.116938651	0.496127155	505	36.15761264	5	634
149	prokaryota	Bacteria	Cyanobacteria	Cyanophyceae	Synechococcales	Merismopediaceae	Synechocystis	sallensis	Synechocystis sallensis		1400	Synechocystis	genus	-0.420216403	0.543926614	0.247973266	1.665450589	0.516979005	647	1	4	799
150	prokaryota	Bacteria	Cyanobacteria	Cyanophyceae	Synechococcales	Merismopediaceae	Merismopedia	convoluta	Merismopedia convoluta		30	Merismopedia	genus	0.190331698	1.591724221	1.812780855	3.205353255	0.4821704	1184	18.22669234	7	727
151	prokaryota	Bacteria	Cyanobacteria	Cyanophyceae	Synechococcales	Synechococcaceae	Anathece	minutissima	Anathece minutissima	Aphanothece minutissima / Aphanothece pulverulenta	2
152	prokaryota	Bacteria	Cyanobacteria	Cyanophyceae	Synechococcales	Synechococcaceae	Rhabdogloea	linearis	Rhabdogloea linearis		6
153	eukaryota	Plantae	Chlorophyta	Chlorophyceae	Sphaeropleales	Selenastraceae	Monoraphidium	irregulare	Monoraphidium irregulare	Dactylococcopsis irregularis	6	Dactylococcopsis irregularis	species	0.323808796	0.850666308	0.749736316	1.234567898	0.27515293	13	1	3	6450
154	prokaryota	Bacteria	Cyanobacteria	Cyanophyceae	Synechococcales	Synechococcaceae	Rhabdogloea	smithii	Rhabdogloea smithii	Dactylococcopsis smithii	6	Dactylococcopsis smithii	species	1.283996656	1.291856793	1.291244989	1.300940536	0.008098712	4		1	6449
155	eukaryota	Plantae	Chlorophyta	Chlorophyceae	Sphaeropleales	Selenastraceae	Monoraphidium	griffithii	Monoraphidium griffithii	Dactylococcopsis acicularis	10	Monoraphidium griffithii	species	1.761953897	2.054883078	1.991727474	2.483508053	0.180232892	907	1	2	5992
156	prokaryota	Bacteria	Cyanobacteria	Cyanophyceae	Synechococcales	Merismopediaceae	Synechocystis	septentrionalis	Synechocystis septentrionalis		520	Synechocystis	genus	-0.420216403	0.543926614	0.247973266	1.665450589	0.516979005	647	1	4	799
198	prokaryota	Bacteria	Cyanobacteria	Cyanophyceae	Chroococcales						300
199	prokaryota	Bacteria	Cyanobacteria	Cyanophyceae	Chroococcales						5
200	prokaryota	Bacteria	Cyanobacteria	Cyanophyceae	Chroococcales						30
201	prokaryota	Bacteria	Cyanobacteria	Cyanophyceae	Pleurocapsales	Hyellaceae	Pleurocapsa	sp	Pleurocapsa sp		30	Pleurocapsa	genus	0.683047038	1.469179064	1.525044807	2.117271296	0.357658795	106		1	1435
202	prokaryota	Bacteria	Cyanobacteria	Cyanophyceae	Chroococcales	Dermocarpellaceae	Dermocarpa/Cyanocystis	sp	Dermocarpa/Cyanocystis sp		30
203	prokaryota	Bacteria	Cyanobacteria	Cyanophyceae	Synechococcales	Chamaesiphonaceae	Chamaesiphon	sp	Chamaesiphon sp		35	Chamaesiphon	genus	-0.30980392	1.43602155	1.662633624	2.675778342	0.794560283	148		1	847
204	prokaryota	Bacteria	Cyanobacteria	Cyanophyceae	Synechococcales	Chamaesiphonaceae	Chamaesiphon	polonicus	Chamaesiphon polonicus		35	Chamaesiphon	genus	-0.30980392	1.43602155	1.662633624	2.675778342	0.794560283	148		1	847
205	prokaryota	Bacteria	Cyanobacteria	Cyanophyceae	Synechococcales	Chamaesiphonaceae	Chamaesiphon	incrustans	Chamaesiphon incrustans		35	Chamaesiphon incrustans	species	-0.30980392	1.278347519	1.476940223	2.563481085	0.703506864	78		1	855
206	prokaryota	Bacteria	Cyanobacteria	Cyanophyceae	Synechococcales	Chamaesiphonaceae	Chamaesiphon	fuscus	Chamaesiphon fuscus		35	Chamaesiphon	genus	-0.30980392	1.43602155	1.662633624	2.675778342	0.794560283	148		1	847
207	prokaryota	Bacteria	Cyanobacteria	Cyanophyceae	Synechococcales	Chamaesiphonaceae	Chamaesiphon	confervicola	Chamaesiphon confervicola	Chamaesiphon curvatus	35	Chamaesiphon	genus	-0.30980392	1.43602155	1.662633624	2.675778342	0.794560283	148		1	847
208	prokaryota	Bacteria	Cyanobacteria	Cyanophyceae	Pleurocapsales	Hyellaceae	Pleurocapsa	minor	Pleurocapsa minor		5	Pleurocapsa	genus	0.683047038	1.469179064	1.525044807	2.117271296	0.357658795	106		1	1435
209	prokaryota	Bacteria	Cyanobacteria	Cyanophyceae	Synechococcales	Coelosphaeriaceae	Woronichinia	sp	Woronichinia sp
210	prokaryota	Bacteria	Cyanobacteria	Cyanophyceae	Chroococcales	Chroococcaceae	Chroococcus	minutus	Chroococcus minutus		50	Chroococcus minutus	species	1.574031268	2.518376623	2.602059991	3.50242712	0.426271663	347	4.878873239	6	671
211	prokaryota	Bacteria	Cyanobacteria	Cyanophyceae	Chroococcales	Gomphosphaeriaceae	Gomphosphaeria	sp	Gomphosphaeria sp			Gomphosphaeria	genus	1.467163966	2.553208683	2.479567296	3.65079304	0.592127591	78	31.89818182	5	714
212	prokaryota	Bacteria	Cyanobacteria	Cyanophyceae	Chroococcales	Microcystaceae	Microcystis	flos-aquae	Microcystis flos-aquae			Microcystis flosaquae	species	5.718998626	6.823020488	6.622088609	7.525178596	0.629651823	24	1	1	761
214	prokaryota	Bacteria	Cyanobacteria	Cyanophyceae	Synechococcales	Coelosphaeriaceae	Snowella	sp	Snowella sp
215	prokaryota	Bacteria	Cyanobacteria	Cyanophyceae	Synechococcales	Synechococcaceae	Rhabdogloea	sp	Rhabdogloea sp		25
216	prokaryota	Bacteria	Cyanobacteria	Cyanophyceae	Synechococcales	Leptolyngbyaceae	Leptolyngbya	foveolara	Leptolyngbya foveolara	Phormidium foveolarum		Leptolyngbya	genus	0.409933123	1.356114139	1.404833717	1.928498268	0.232614157	997	1	2	189418
217	prokaryota	Bacteria	Cyanobacteria	Cyanophyceae	Synechococcales	Leptolyngbyaceae	Leptolyngbya	fragilis	Leptolyngbya fragilis	Phormidium fragile		Leptolyngbya	genus	0.409933123	1.356114139	1.404833717	1.928498268	0.232614157	997	1	2	189418
218	prokaryota	Bacteria	Cyanobacteria	Cyanophyceae	Synechococcales	Leptolyngbyaceae	Leptolyngbya	sp	Leptolyngbya sp			Leptolyngbya	genus	0.409933123	1.356114139	1.404833717	1.928498268	0.232614157	997	1	2	189418
219	prokaryota	Bacteria	Cyanobacteria	Cyanophyceae	Synechococcales	Merismopediaceae	Aphanocapsa	sp	Aphanocapsa sp			Aphanocapsa	genus	-0.053547735	1.676736892	1.743352951	3.278181785	0.764349818	1061	38.76621431	6	625
301	prokaryota	Bacteria	Cyanobacteria	Cyanophyceae	Nostocales	Nostocaceae	Anabaena	sp	Anabaena sp		420	Anabaena	genus	0.561101384	2.854271444	3.012171321	4.278690738	0.575830674	4292	11.22409273	7	1100
302	prokaryota	Bacteria	Cyanobacteria	Cyanophyceae	Nostocales	Nostocaceae	Anabaena	circinalis	Anabaena circinalis		720	Anabaena circinalis	species	2.427010332	3.156263933	3.204117078	3.861276207	0.326757864	262	21.60873048	6	1104
303	prokaryota	Bacteria	Cyanobacteria	Cyanophyceae	Nostocales	Aphanizomenonaceae	Dolichospermum	flosaquae	Dolichospermum flosaquae	Anabaena flos-aquae	150	Anabaena	genus	0.561101384	2.854271444	3.012171321	4.278690738	0.575830674	4292	11.22409273	7	1100
304	prokaryota	Bacteria	Cyanobacteria	Cyanophyceae	Nostocales	Nostocaceae	Anabaena	oscillarioides	Anabaena oscillarioides		150	Anabaena oscillarioides	species	0.561101384	1.566165699	1.245512668	3.369171312	0.765858031	38	23.11428571	2	1127
305	prokaryota	Bacteria	Cyanobacteria	Cyanophyceae	Nostocales	Nostocaceae	Anabaena	planctonica	Anabaena planctonica		860	Anabaena planctonica	species	4.021840253	4.091307107	4.091307107	4.160773961	0.098240967	2	51.7	1	1117
306	prokaryota	Bacteria	Cyanobacteria	Cyanophyceae	Nostocales	Aphanizomenonaceae	Dolichospermum	solitarium	Dolichospermum solitarium	Anabaena solitaria	860
307	prokaryota	Bacteria	Cyanobacteria	Cyanophyceae	Nostocales	Nostocaceae	Anabaena	spiroides	Anabaena spiroides		420	Anabaena spiroides	species	2.462397998	3.499833736	3.522878745	4.278690738	0.295358872	143	47.83333333	4	1119
308	prokaryota	Bacteria	Cyanobacteria	Cyanophyceae	Nostocales	Nostocaceae	Anabaena	levanderi	Anabaena levanderi		420	Anabaena	genus	0.561101384	2.854271444	3.012171321	4.278690738	0.575830674	4292	11.22409273	7	1100
309	prokaryota	Bacteria	Cyanobacteria	Cyanophyceae	Nostocales	Aphanizomenonaceae	Anabaenopsis	sp	Anabaenopsis sp		420	Anabaenopsis	genus	1.247973266	1.994927914	2.11058971	3.458380368	0.524598747	25	15	4	1182
310	prokaryota	Bacteria	Cyanobacteria	Cyanophyceae	Nostocales	Aphanizomenonaceae	Aphanizomenon	sp	Aphanizomenon sp		90	Aphanizomenon	genus	1.80009818	3.013201791	3.082981297	3.854609638	0.333504119	1567	19.51415207	7	1191
311	prokaryota	Bacteria	Cyanobacteria	Cyanophyceae	Nostocales	Aphanizomenonaceae	Aphanizomenon	flos-aquae	Aphanizomenon flos-aquae		70	Aphanizomenon	genus	1.80009818	3.013201791	3.082981297	3.854609638	0.333504119	1567	19.51415207	7	1191
312	prokaryota	Bacteria	Cyanobacteria	Cyanophyceae	Nostocales	Aphanizomenonaceae	Aphanizomenon	gracile	Aphanizomenon gracile		25	Aphanizomenon	genus	1.80009818	3.013201791	3.082981297	3.854609638	0.333504119	1567	19.51415207	7	1191
313	prokaryota	Bacteria	Cyanobacteria	Cyanophyceae	Nostocales	Nostocaceae	Cylindrospermum	sp	Cylindrospermum sp		25	Cylindrospermum	genus	0.963787827	1.75605319	1.730533059	2.354108439	0.364693908	46		1	1197
314	prokaryota	Bacteria	Cyanobacteria	Cyanophyceae	Nostocales	Nostocaceae	Cylindrospermum	stagnale	Cylindrospermum stagnale		25	Cylindrospermum	genus	0.963787827	1.75605319	1.730533059	2.354108439	0.364693908	46		1	1197
315	prokaryota	Bacteria	Cyanobacteria	Cyanophyceae	Nostocales	Nostocaceae	Cylindrospermum	majus	Cylindrospermum majus		25	Cylindrospermum	genus	0.963787827	1.75605319	1.730533059	2.354108439	0.364693908	46		1	1197
316	prokaryota	Bacteria	Cyanobacteria	Cyanophyceae	Nostocales	Nostocaceae	Nostoc	sp	Nostoc sp		25	Nostoc	genus	0.804139432	1.43989633	1.492760389	2.033423755	0.259228665	163		1	1146
317	prokaryota	Bacteria	Cyanobacteria	Cyanophyceae	Nostocales	Nostocaceae	Nostoc	carneum	Nostoc carneum		25	Nostoc	genus	0.804139432	1.43989633	1.492760389	2.033423755	0.259228665	163		1	1146
318	prokaryota	Bacteria	Cyanobacteria	Cyanophyceae	Nostocales	Nostocaceae	Nostoc	kihlmani	Nostoc kihlmani		25	Nostoc	genus	0.804139432	1.43989633	1.492760389	2.033423755	0.259228665	163		1	1146
319	prokaryota	Bacteria	Cyanobacteria	Cyanophyceae	Nostocales	Nostocaceae	Nostoc	linckia	Nostoc linckia	Nostoc rivulare	25	Nostoc	genus	0.804139432	1.43989633	1.492760389	2.033423755	0.259228665	163		1	1146
320	prokaryota	Bacteria	Cyanobacteria	Cyanophyceae	Nostocales	Nostocaceae	Nostoc	paludosum	Nostoc paludosum		25	Nostoc	genus	0.804139432	1.43989633	1.492760389	2.033423755	0.259228665	163		1	1146
321	prokaryota	Bacteria	Cyanobacteria	Cyanophyceae	Nostocales	Nostocaceae	Nostoc	linckia	Nostoc linckia		25	Nostoc	genus	0.804139432	1.43989633	1.492760389	2.033423755	0.259228665	163		1	1146
322	prokaryota	Bacteria	Cyanobacteria	Cyanophyceae	Nostocales	Nostocaceae	Nostoc	linckia	Nostoc linckia	Nostoc piscinale	25	Nostoc	genus	0.804139432	1.43989633	1.492760389	2.033423755	0.259228665	163		1	1146
323	prokaryota	Bacteria	Cyanobacteria	Cyanophyceae	Nostocales	Nostocaceae	Nostoc	pruniforme	Nostoc pruniforme		25	Nostoc	genus	0.804139432	1.43989633	1.492760389	2.033423755	0.259228665	163		1	1146
324	prokaryota	Bacteria	Cyanobacteria	Cyanophyceae	Nostocales	Aphanizomenonaceae	Nodularia	sp	Nodularia sp		3	Nodularia	genus	2.579783597	2.707419849	2.707419849	2.835056102	0.180504919	2		1	1225
325	prokaryota	Bacteria	Cyanobacteria	Cyanophyceae	Oscillatoriales	Oscillatoriaceae	Lyngbya	sp	Lyngbya sp		3	Lyngbya	genus	1.041392685	2.009218886	1.918762213	3.326900895	0.483530554	288	40.12716763	7	870
326	prokaryota	Bacteria	Cyanobacteria	Cyanophyceae	Synechococcales	Leptolyngbyaceae	Planktolyngbya	lacustris	Planktolyngbya lacustris	Lyngbya lacustris	3
327	prokaryota	Bacteria	Cyanobacteria	Cyanophyceae	Synechococcales	Leptolyngbyaceae	Planktolyngbya	limnetica	Planktolyngbya limnetica	Lyngbya limnetica	3	Lyngbya limnetica	species	1.195346058	1.931685332	1.899287427	2.575418791	0.263629474	96	33.26875	1	894
328	prokaryota	Bacteria	Cyanobacteria	Cyanophyceae	Oscillatoriales	Oscillatoriaceae	Lyngbya	hieronymusii	Lyngbya hieronymusii		3	Lyngbya hieronymusii	species	2.755874856	2.755874856	2.755874856	2.755874856		1		1	890
329	prokaryota	Bacteria	Cyanobacteria	Cyanophyceae	Oscillatoriales	Oscillatoriaceae	Lyngbya	lagerheimii	Lyngbya lagerheimii		3	Lyngbya lagerheimia	species	1.126131407	1.479757148	1.508980118	1.698970004	0.146188552	24	17.8625	1	892
330	prokaryota	Bacteria	Cyanobacteria	Cyanophyceae	Oscillatoriales	Oscillatoriaceae	Lyngbya	spirulinoides	Lyngbya spirulinoides	Limnothrix pseudospirulina	3	Lyngbya	genus	1.041392685	2.009218886	1.918762213	3.326900895	0.483530554	288	40.12716763	7	870
331	prokaryota	Bacteria	Cyanobacteria	Cyanophyceae	Oscillatoriales	Microcoleaceae	Microcoleus	sp	Microcoleus sp		3	Microcoleus	genus	1.409933123	1.665769133	1.670597526	1.872738827	0.18166121	8		1	906
332	prokaryota	Bacteria	Cyanobacteria	Cyanophyceae	Oscillatoriales	Oscillatoriaceae	Oscillatoria/Limnothrix/Planktothrix	sp	Oscillatoria/Limnothrix/Planktothrix sp		70
333	prokaryota	Bacteria	Cyanobacteria	Cyanophyceae	Oscillatoriales	Microcoleaceae	Planktothrix	agardhii	Planktothrix agardhii	Oscillatoria agardhii	69	Planktothrix agardhii	species	2.341187134	3.138654417	3.277091988	3.931718776	0.356367215	791	78.469525	4	189421
334	prokaryota	Bacteria	Cyanobacteria	Cyanophyceae	Oscillatoriales	Oscillatoriaceae	Phormidium	breve	Phormidium breve	Oscillatoria brevis	43	Phormidium	genus	0.807535028	1.700610923	1.722633923	2.928293412	0.436693993	1398	3.157459292	6	992
335	prokaryota	Bacteria	Cyanobacteria	Cyanophyceae	Oscillatoriales	Microcoleaceae	Tychonema	bornetii	Tychonema bornetii	Oscillatoria bornetii	43
336	prokaryota	Bacteria	Cyanobacteria	Cyanophyceae	Synechococcales	Pseudanabaenaceae	Pseudanabaena	amphigranulata	Pseudanabaena amphigranulata	Oscillatoria amphigranulata	9	Pseudanabaena	genus	-0.040958608	1.312930858	1.193124598	2.84509804	0.717058289	760	4.210272327	7	1175
337	prokaryota	Bacteria	Cyanobacteria	Cyanophyceae	Synechococcales	Pseudanabaenaceae	Pseudanabaena	limnetica	Pseudanabaena limnetica	Oscillatoria limnetica	15	Oscillatoria limnetica	species	1.44963265	2.100630374	2.099922231	2.752422395	0.297941405	366	17.84089309	3	975
338	prokaryota	Bacteria	Cyanobacteria	Cyanophyceae	Oscillatoriales	Oscillatoriaceae	Oscillatoria	limosa	Oscillatoria limosa		200	Oscillatoria limosa	species	2.017033339	2.556181111	2.701567985	2.992111488	0.287193339	40		1	976
339	prokaryota	Bacteria	Cyanobacteria	Cyanophyceae	Oscillatoriales	Oscillatoriaceae	Oscillatoria	princeps	Oscillatoria princeps		300	Oscillatoria princeps	species	0.561101384	1.54244077	1.77524626	3.072984745	0.705753692	31		1	928
340	prokaryota	Bacteria	Cyanobacteria	Cyanophyceae	Oscillatoriales	Microcoleaceae	Planktothrix	prolifica	Planktothrix prolifica	Oscillatoria prolifica	60	Planktothrix	genus	2.341187134	3.164411159	3.292809665	3.931718776	0.356306482	1148	78.469525	4	189420
341	prokaryota	Bacteria	Cyanobacteria	Cyanophyceae	Oscillatoriales	Microcoleaceae	Planktothrix	rubescens	Planktothrix rubescens	Oscillatoria rubescens	70	Planktothrix	genus	2.341187134	3.164411159	3.292809665	3.931718776	0.356306482	1148	78.469525	4	189420
342	prokaryota	Bacteria	Cyanobacteria	Cyanophyceae	Oscillatoriales	Microcoleaceae	Oxynema	acuminatum	Oxynema acuminatum	Oscillatoria acuminata	90
343	prokaryota	Bacteria	Cyanobacteria	Cyanophyceae	Synechococcales	Pseudanabaenaceae	Limnothrix	redekei	Limnothrix redekei	Oscillatoria redeckei	35
344	prokaryota	Bacteria	Cyanobacteria	Cyanophyceae	Oscillatoriales	Coleofasciculaceae	Geitlerinema	splendidum	Geitlerinema splendidum	Oscillatoria splendida / Phormidium splendidum	37
345	prokaryota	Bacteria	Cyanobacteria	Cyanophyceae	Synechococcales	Leptolyngbyaceae	Leptolyngbya	tenuis	Leptolyngbya tenuis	Phormidium tenue	150	Leptolyngbya	genus	0.409933123	1.356114139	1.404833717	1.928498268	0.232614157	997	1	2	189418
346	prokaryota	Bacteria	Cyanobacteria	Cyanophyceae	Oscillatoriales	Oscillatoriaceae	Phormidium	sp	Phormidium sp		4	Phormidium	genus	0.807535028	1.700610923	1.722633923	2.928293412	0.436693993	1398	3.157459292	6	992
347	prokaryota	Bacteria	Cyanobacteria	Cyanophyceae	Synechococcales	Pseudanabaenaceae	Pseudanabaena	mucicola	Pseudanabaena mucicola	Phormidium mucicola	3	Pseudanabaena mucicola	species	0.753583059	1.760096727	1.531535934	2.84509804	0.553147219	60		2	1180
348	prokaryota	Bacteria	Cyanobacteria	Cyanophyceae	Synechococcales	Leptolyngbyaceae	Leptolyngbya	tenuis	Leptolyngbya tenuis	Phormidium tenue	3	Leptolyngbya	genus	0.409933123	1.356114139	1.404833717	1.928498268	0.232614157	997	1	2	189418
349	prokaryota	Bacteria	Cyanobacteria	Cyanophyceae	Oscillatoriales	Microcoleaceae	Microcoleus	autumnalis	Microcoleus autumnalis	Phormidium autumnale	40	Microcoleus	genus	1.409933123	1.665769133	1.670597526	1.872738827	0.18166121	8		1	906
350	prokaryota	Bacteria	Cyanobacteria	Cyanophyceae	Synechococcales	Pseudanabaenaceae	Pseudanabaena	sp	Pseudanabaena sp		15	Pseudanabaena	genus	-0.040958608	1.312930858	1.193124598	2.84509804	0.717058289	760	4.210272327	7	1175
351	prokaryota	Bacteria	Cyanobacteria	Cyanophyceae	Synechococcales	Pseudanabaenaceae	Pseudanabaena	catenata	Pseudanabaena catenata		15	Pseudanabaena catenata	species	1.144574208	1.144574208	1.144574208	1.144574208	0	5	1	1	1177
352	prokaryota	Bacteria	Cyanobacteria	Cyanophyceae	Oscillatoriales	Microcoleaceae	Johanseninema	constrictum	Johanseninema constrictum	Oscillatoria constricta / Pseudanabaena constricta / Komvophoron constrictum / Johansenia constricta	15	Anabaena	genus	0.561101384	2.854271444	3.012171321	4.278690738	0.575830674	4292	11.22409273	7	1100
353	prokaryota	Bacteria	Cyanobacteria	Cyanophyceae	Synechococcales	Pseudanabaenaceae	Pseudanabaena	articulata	Pseudanabaena articulata		15	Pseudanabaena	genus	-0.040958608	1.312930858	1.193124598	2.84509804	0.717058289	760	4.210272327	7	1175
354	prokaryota	Bacteria	Cyanobacteria	Cyanophyceae	Pseudanabaenales	Schizotrichaceae	Schizothrix	sp	Schizothrix sp		15	Schizothrix	genus	0.309630167	0.909171334	0.894869657	1.579783597	0.336772991	21		1	1032
355	prokaryota	Bacteria	Cyanobacteria	Cyanophyceae	Spirulinales	Spirulinaceae	Spirulina	sp	Spirulina sp		50	Spirulina	genus	0.238046103	1.22998748	1.496929648	2.052470775	0.505654608	45	3	4	1053
356	prokaryota	Bacteria	Cyanobacteria	Cyanophyceae	Oscillatoriales	Microcoleaceae	Arthrospira	jenneri	Arthrospira jenneri	Spirulina jenneri	50
357	prokaryota	Bacteria	Cyanobacteria	Cyanophyceae	Spirulinales	Spirulinaceae	Spirulina	major	Spirulina major		50	Spirulina major	species	0.597695186	0.974625793	0.937016107	1.389166084	0.39707356	3		1	1054
358	prokaryota	Bacteria	Cyanobacteria	Cyanophyceae	Nostocales	Rivulariaceae	Rivularia	sp	Rivularia sp		50	Rivularia	genus	1.089905111	1.089905111	1.089905111	1.089905111		1		1	1274
359	prokaryota	Bacteria	Cyanobacteria	Cyanophyceae	Nostocales	Rivulariaceae	Rivularia	haematites	Rivularia haematites		50	Rivularia	genus	1.089905111	1.089905111	1.089905111	1.089905111		1		1	1274
360	prokaryota	Bacteria	Cyanobacteria	Cyanophyceae	Oscillatoriales	Gloeotrichiaceae	Gloeotrichia	sp	Gloeotrichia sp		50	Gloeotrichia	genus	2.627377124	3.544499275	3.296490428	5.069392229	0.717279822	29	207.5182222	3	1297
361	prokaryota	Bacteria	Cyanobacteria	Cyanophyceae	Oscillatoriales	Gloeotrichiaceae	Gloeotrichia	echinulata	Gloeotrichia echinulata		40	Gloeotrichia echinulata	species	2.627377124	3.515784979	3.270914166	5.069392229	0.713266529	28	207.8073846	3	1300
362	prokaryota	Bacteria	Cyanobacteria	Cyanophyceae	Nostocales	Rivulariaceae	Calothrix	sp	Calothrix sp		50	Calothrix	genus	-0.102372909	1.662203545	1.820857989	3.265053789	0.712837527	411		1	1243
363	prokaryota	Bacteria	Cyanobacteria	Cyanophyceae	Nostocales	Tolypothrichaceae	Tolypothrix	sp	Tolypothrix sp		50	Tolypothrix	genus	2.204119983	2.626319618	2.673020907	2.990338855	0.231971788	9		1	1330
364	prokaryota	Bacteria	Cyanobacteria	Cyanophyceae	Nostocales	Tolypothrichaceae	Tolypothrix	tenuis	Tolypothrix tenuis		50	Tolypothrix	genus	2.204119983	2.626319618	2.673020907	2.990338855	0.231971788	9		1	1330
365	prokaryota	Bacteria	Cyanobacteria	Cyanophyceae	Nostocales	Tolypothrichaceae	Tolypothrix	distorta	Tolypothrix distorta		50	Tolypothrix distorta	species	2.651278014	2.77947043	2.738132425	2.990338855	0.155266395	4		1	1334
366	prokaryota	Bacteria	Cyanobacteria	Cyanophyceae	Nostocales	Scytonemataceae	Petalonema	sp	Petalonema sp		50
367	prokaryota	Bacteria	Cyanobacteria	Cyanophyceae	Nostocales	Scytonemataceae	Petalonema	alatum	Petalonema alatum		50
368	prokaryota	Bacteria	Cyanobacteria	Cyanophyceae	Nostocales	Scytonemataceae	Scytonema	sp	Scytonema sp		50	Scytonema	genus	1.10720997	1.532132681	1.604226053	1.897627091	0.292773262	15		1	1348
369	prokaryota	Bacteria	Cyanobacteria	Cyanophyceae	Nostocales	Scytonemataceae	Scytonema	myochrous	Scytonema myochrous		50	Scytonema	genus	1.10720997	1.532132681	1.604226053	1.897627091	0.292773262	15		1	1348
370	prokaryota	Bacteria	Cyanobacteria	Cyanophyceae	Nostocales	Rivulariaceae	Microchaete	sp	Microchaete sp		50	Microchaete	genus	2.326335861	2.404604722	2.404604722	2.482873584	0.110688885	2		1	1214
371	prokaryota	Bacteria	Cyanobacteria	Cyanophyceae	Oscillatoriales	Oscillatoriaceae	Plectonema	sp	Plectonema sp		50	Plectonema	genus	1.056904851	1.748881131	1.100370545	3.327154512	0.96188	8		1	1312
372	prokaryota	Bacteria	Cyanobacteria	Cyanophyceae	Nostocales	Aphanizomenonaceae	Dolichospermum	crassum	Dolichospermum crassum	Anabaena spiroides var crassa / Anabaena spiroides f crassa / Anabaena crassa	600	Anabaena spiroides	species	2.462397998	3.499833736	3.522878745	4.278690738	0.295358872	143	47.83333333	4	1119
373	prokaryota	Bacteria	Cyanobacteria	Cyanophyceae	Synechococcales	Pseudanabaenaceae	Limnothrix	obliqueacuminata	Limnothrix obliqueacuminata	Oscillatoria obliqueacuminata	10
374	prokaryota	Bacteria	Cyanobacteria	Cyanophyceae	Oscillatoriales	Oscillatoriaceae	Oscillatoria	lauterbornii	Oscillatoria lauterbornii		17	Oscillatoria	genus	0.561101384	2.154027359	2.0923697	4.440871863	0.623367788	881	18.29588809	6	917
375	prokaryota	Bacteria	Cyanobacteria	Cyanophyceae	Oscillatoriales	Coleofasciculaceae	Geitlerinema	acuiforme	Geitlerinema acuiforme	Oscillatoria acuiformis	8
376	prokaryota	Bacteria	Cyanobacteria	Cyanophyceae	Nostocales	Nostocaceae	Anabaena	lemmermannii	Anabaena lemmermannii		90	Anabaena lemmermannii	species	2.079181246	2.780105428	2.476733407	3.838219222	0.552679127	352	25.4142375	3	1145
377	prokaryota	Bacteria	Cyanobacteria	Cyanophyceae	Oscillatoriales	Oscillatoriaceae	Oscillatoria	trichoides	Oscillatoria trichoides		90	Oscillatoria	genus	0.561101384	2.154027359	2.0923697	4.440871863	0.623367788	881	18.29588809	6	917
378	prokaryota	Bacteria	Cyanobacteria	Cyanophyceae	Synechococcales	Pseudanabaenaceae	Pseudanabaena	galeata	Pseudanabaena galeata		10	Pseudanabaena galeata	species	1.109511052	1.712134973	1.683402774	2.574737146	0.366498099	22	10.53181818	3	1179
379	prokaryota	Bacteria	Cyanobacteria	Cyanophyceae	Synechococcales	Leptolyngbyaceae	Planktolyngbya	contorta	Planktolyngbya contorta	Lyngbya contorta	10	Lyngbya contorta	species	1.744058166	2.325987212	2.379732169	2.889940066	0.36897362	8	36.9125	1	882
380	prokaryota	Bacteria	Cyanobacteria	Cyanophyceae	Oscillatoriales	Oscillatoriaceae	Phormidium	chlorinum	Phormidium chlorinum	Oscillatoria chlorina	80	Oscillatoria chlorina	species	2.273464273	3.13974056	3.295617673	3.602434409	0.513598441	9	52.16666667	1	967
381	prokaryota	Bacteria	Cyanobacteria	Cyanophyceae	Oscillatoriales	Oscillatoriaceae	Oscillatoria	leptomitiformis	Oscillatoria leptomitiformis	Beggiatoa leptomitiformis		Oscillatoria	genus	0.561101384	2.154027359	2.0923697	4.440871863	0.623367788	881	18.29588809	6	917
382	prokaryota	Bacteria					Beggiatoa	alba	Beggiatoa alba
383	prokaryota	Bacteria					Beggiatoa	sp	Beggiatoa sp
385	prokaryota	Bacteria	Cyanobacteria	Cyanophyceae	Nostocales	Nostocaceae	Anabaena	cylindrica	Anabaena cylindrica			Anabaena	genus	0.561101384	2.854271444	3.012171321	4.278690738	0.575830674	4292	11.22409273	7	1100
386	prokaryota	Bacteria	Cyanobacteria	Cyanophyceae	Nostocales	Nostocaceae	Anabaena	sphaerica	Anabaena sphaerica			Anabaena	genus	0.561101384	2.854271444	3.012171321	4.278690738	0.575830674	4292	11.22409273	7	1100
387	prokaryota	Bacteria	Cyanobacteria	Cyanophyceae	Oscillatoriales	Gomontiellaceae	Komvophoron	minutum	Komvophoron minutum
388	prokaryota	Bacteria	Cyanobacteria	Cyanophyceae	Oscillatoriales	Gomontiellaceae	Komvophoron	sp	Komvophoron sp
389	prokaryota	Bacteria	Cyanobacteria	Cyanophyceae	Synechococcales	Pseudanabaenaceae	Jaaginema	metaphyticum	Jaaginema metaphyticum	Oscillatoria angusta
390	prokaryota	Bacteria	Cyanobacteria	Cyanophyceae	Oscillatoriales	Oscillatoriaceae	Oscillatoria	sp	Oscillatoria sp			Oscillatoria	genus	0.561101384	2.154027359	2.0923697	4.440871863	0.623367788	881	18.29588809	6	917
391	prokaryota	Bacteria	Cyanobacteria	Cyanophyceae	Oscillatoriales	Oscillatoriaceae	Phormidium	inundatum	Phormidium inundatum			Phormidium inundatum	species	1.752048448	1.752048448	1.752048448	1.752048448		1		1	1002
392	prokaryota	Bacteria	Cyanobacteria	Cyanophyceae	Oscillatoriales	Oscillatoriaceae	Phormidium	retzii	Phormidium retzii			Phormidium retzii	species	1.597695186	2.349902733	2.155336037	2.928293412	0.459119301	15	1	2	994
393	prokaryota	Bacteria	Cyanobacteria	Cyanophyceae	Oscillatoriales	Microcoleaceae	Planktothrix	sp	Planktothrix sp			Planktothrix	genus	2.341187134	3.164411159	3.292809665	3.931718776	0.356306482	1148	78.469525	4	189420
394	prokaryota	Bacteria	Cyanobacteria	Cyanophyceae	Synechococcales	Leptolyngbyaceae	Planktolyngbya	limnetica	Planktolyngbya limnetica	Planktolyngbya subtilis		Lyngbya limnetica	species	1.195346058	1.931685332	1.899287427	2.575418791	0.263629474	96	33.26875	1	894
395	prokaryota	Bacteria	Cyanobacteria	Cyanophyceae	Synechococcales	Leptolyngbyaceae	Planktolyngbya	sp	Planktolyngbya sp
397	prokaryota	Bacteria	Cyanobacteria	Cyanophyceae	Synechococcales	Pseudanabaenaceae	Limnothrix	planctonica	Limnothrix planctonica	Limnothrix planctonica
399	prokaryota	Bacteria	Cyanobacteria	Cyanophyceae	Synechococcales	Pseudanabaenaceae	Pseudanabaena	arcuata	Pseudanabaena arcuata	Phormidium arcuatum		Pseudanabaena	genus	-0.040958608	1.312930858	1.193124598	2.84509804	0.717058289	760	4.210272327	7	1175
400	prokaryota	Bacteria	Cyanobacteria	Cyanophyceae	Synechococcales	Pseudanabaenaceae	Pseudanabaena	erkensis	Pseudanabaena erkensis			Pseudanabaena	genus	-0.040958608	1.312930858	1.193124598	2.84509804	0.717058289	760	4.210272327	7	1175
401	prokaryota	Bacteria	Cyanobacteria	Cyanophyceae	Synechococcales	Pseudanabaenaceae	Pseudanabaena	lacustris	Pseudanabaena lacustris			Pseudanabaena	genus	-0.040958608	1.312930858	1.193124598	2.84509804	0.717058289	760	4.210272327	7	1175
402	prokaryota	Bacteria	Cyanobacteria	Cyanophyceae	Oscillatoriales	Microcoleaceae	Trichodesmium	lacustre	Trichodesmium lacustre	Oscillatoria lacustris
403	prokaryota	Bacteria	Cyanobacteria	Cyanophyceae	Oscillatoriales	Oscillatoriaceae	Oscillatoria	putrida	Oscillatoria putrida			Oscillatoria	genus	0.561101384	2.154027359	2.0923697	4.440871863	0.623367788	881	18.29588809	6	917
404	prokaryota	Bacteria	Cyanobacteria	Cyanophyceae	Oscillatoriales	Microcoleaceae	Kamptonema	formosum	Kamptonema formosum	Oscillatoria formosa / Phormidium formosum / Oscillaria formosa / Oscillatoria tenuis var formosa
405	prokaryota	Bacteria	Cyanobacteria	Cyanophyceae	Nostocales	Nostocaceae	Desmonostoc	muscorum	Desmonostoc muscorum	Nostoc muscorum
406	prokaryota	Bacteria	Cyanobacteria	Cyanophyceae	Nostocales	Aphanizomenonaceae	Dolichospermum	scheremetievii	Dolichospermum scheremetievii	Anabaena scheremetievii		Anabaena scheremetievi	species	2.278753601	2.278753601	2.278753601	2.278753601		1		1	1118
407	prokaryota	bacteria	Cyanobacteria	Cyanophyceae	Nostocales	Nostocaceae	Trichormus	variabilis	Trichormus variabilis	Anabaena variabilis		Anabaena variabilis	species	3.088842391	3.103131423	3.103131423	3.117420455	0.020207743	2	40	2	1105
408	prokaryota	Bacteria	Cyanobacteria	Cyanophyceae	Nostocales	Aphanizomenonaceae	Anabaenopsis	elenkinii	Anabaenopsis elenkinii			Anabaenopsis	genus	1.247973266	1.994927914	2.11058971	3.458380368	0.524598747	25	15	4	1182
409	prokaryota	Bacteria	Cyanobacteria	Cyanophyceae	Chroococcales	Microcystaceae	Microcystis	smithii	Microcystis smithii	Aphanocapsa pulchra		Microcystis	genus	0.602059991	2.948842014	3.126834631	7.525178596	1.149562215	2037	33.75752931	7	747
410	prokaryota	Bacteria	Cyanobacteria	Cyanophyceae	Nostocales	Aphanizomenonaceae	Cylindrospermopsis	sp	Cylindrospermopsis sp			Cylindrospermopsis	genus	2.16571903	2.683529155	2.648952229	3.296490428	0.265234745	72	13.85516176	3	203689
411	prokaryota	Bacteria	Cyanobacteria	Cyanophyceae	Nostocales	Hapalosiphonaceae	Loriella	sp	Loriella sp
412	prokaryota	Bacteria	Cyanobacteria	Cyanophyceae	Chroococcales	Microcystaceae	Microcystis	pulverea	Microcystis pulverea			Microcystis	genus	0.602059991	2.948842014	3.126834631	7.525178596	1.149562215	2037	33.75752931	7	747
413	prokaryota	Bacteria	Cyanobacteria	Cyanophyceae	Synechococcales	Pseudanabaenaceae	Jaaginema	minimum	Jaaginema minimum	Oscillatoria minima		Oscillatoria	genus	0.561101384	2.154027359	2.0923697	4.440871863	0.623367788	881	18.29588809	6	917
414	prokaryota	Bacteria	Cyanobacteria	Cyanophyceae	Nostocales	Nostocaceae	Wollea	saccata	Wollea saccata	Sphaerozyga saccata		Anabaena	genus	0.561101384	2.854271444	3.012171321	4.278690738	0.575830674	4292	11.22409273	7	1100
498	prokaryota	Bacteria	Cyanobacteria	Hormogoniophyceae							300
499	prokaryota	Bacteria	Cyanobacteria	Hormogoniophyceae							30
500	prokaryota	Bacteria	Cyanobacteria	Hormogoniophyceae							2
501	prokaryota	Bacteria	Cyanobacteria	Cyanophyceae	Nostocales	Stigonemataceae	Stigonema	sp	Stigonema sp		2	Stigonema	genus	2.46686762	3.864897592	3.928549467	4.363781153	0.432364233	17		1	1390
502	prokaryota	Bacteria	Cyanobacteria	Cyanophyceae	Nostocales	Stigonemataceae	Stigonema	mamillosum	Stigonema mamillosum		2	Stigonema mamillosum	species	3.303412071	3.303412071	3.303412071	3.303412071		1		1	1391
503	prokaryota	Bacteria	Cyanobacteria	Cyanophyceae	Nostocales	Hapalosiphonaceae	Hapalosiphon	sp	Hapalosiphon sp		2	Hapalosiphon	genus	1.59439255	1.827360982	1.804139432	2.245512668	0.121550492	28	1	2	1417
504	prokaryota	Bacteria	Cyanobacteria	Cyanophyceae	Nostocales	Hapalosiphonaceae	Hapalosiphon	pumilus	Hapalosiphon pumilus	Hapalosiphon fontinalis / Conferva fontinalis / Hapalosiphon braunii	2	Hapalosiphon	genus	1.59439255	1.827360982	1.804139432	2.245512668	0.121550492	28	1	2	1417
505	prokaryota	Bacteria	Cyanobacteria	Cyanophyceae	Nostocales	Hapalosiphonaceae	Fischerella	sp	Fischerella sp		2	Fischerella	genus	1.737987326	2.17706717	2.222708685	2.586587305	0.223160165	38		1	1407
506	prokaryota	Bacteria	Cyanobacteria	Cyanophyceae	Nostocales	Hapalosiphonaceae	Mastigocladus	sp	Mastigocladus sp		2
507	prokaryota	Bacteria	Cyanobacteria	Cyanophyceae	Oscillatoriales	Oscillatoriaceae	Oscillatoria	tenuis	Oscillatoria tenuis			Oscillatoria tenuis	species	1.216324279	2.990020335	3.304590426	4.440871863	0.943709756	80	63.10805797	3	954
509	prokaryota	Bacteria	Cyanobacteria	Cyanophyceae	Synechococcales	Pseudanabaenaceae	Limnothrix	sp	Limnothrix sp
510	prokaryota	Bacteria	Cyanobacteria	Cyanophyceae	Oscillatoriales	Borziaceae	Borzia	sp	Borzia sp			Borzia	genus	1.214843848	1.480332934	1.438498396	1.770115295	0.214539054	8		1	1097
601	eukaryota	Chromista	Ochrophyta	Chrysophyceae	Chromulinales	Chromulinaceae	Chromulina	sp	Chromulina sp		110	Chromulina	genus	1.273464273	1.824438292	1.777748164	2.50242712	0.180902233	2951	1	5	1717
602	eukaryota	Chromista	Ochrophyta	Chrysophyceae	Hibberdiales	Hibberdiaceae	Chromophyton	rosanoffii	Chromophyton rosanoffii	Chromulina rosanoffii	70
603	eukaryota	Chromista	Ochrophyta	Chrysophyceae	Chromulinales	Chromulinaceae	Chromulina	pseudosphaerica	Chromulina pseudosphaerica		2050	Chromulina	genus	1.273464273	1.824438292	1.777748164	2.50242712	0.180902233	2951	1	5	1717
604	eukaryota	Chromista	Ochrophyta	Chrysophyceae	Chromulinales	Chromulinaceae	Chromulina	crassa	Chromulina crassa		1600	Chromulina	genus	1.273464273	1.824438292	1.777748164	2.50242712	0.180902233	2951	1	5	1717
605	eukaryota	Chromista	Ochrophyta	Chrysophyceae	Chromulinales	Dinobryaceae	Chrysococcus	sp	Chrysococcus sp		370	Chrysococcus	genus	1.344317592	2.178110254	2.198657087	2.819543936	0.282309532	633	1.166666667	4	1751
606	eukaryota	Chromista	Ochrophyta	Chrysophyceae	Chromulinales	Dinobryaceae	Chrysococcus	rufescens	Chrysococcus rufescens		370	Chrysococcus rufescens	species	1.807711387	2.243647776	2.175377741	2.819543936	0.250028684	54	1	2	1753
607	eukaryota	Chromista	Ochrophyta	Chrysophyceae	Chromulinales	Dinobryaceae	Kephyrion	sp	Kephyrion sp		70	Kephyrion	genus	1.273464273	1.855790314	1.77385312	2.411840384	0.209913618	1667	1	5	1764
608	eukaryota	Chromista	Ochrophyta	Chrysophyceae	Chromulinales	Dinobryaceae	Kephyrion	ovum	Kephyrion ovum		60	Kephyrion ovum	species	1.838785509	1.838785509	1.838785509	1.838785509		1		1	1766
609	eukaryota	Chromista	Bigyra	Bicosea	Bicosecida	Bicosoecaceae	Bicosoeca	sp	Bicosoeca sp		100
610	eukaryota	Chromista	Ochrophyta	Dictyochophyceae	Pedinellales	Pedinellaceae	Pseudopedinella	sp	Pseudopedinella sp		820	Pseudopedinella	genus	1.356547324	2.002040014	2.050749436	2.62316244	0.238173125	964		1	1787
611	eukaryota	Chromista	Ochrophyta	Dictyochophyceae	Pedinellales	Pedinellaceae	Pseudopedinella	erkensis	Pseudopedinella erkensis		550	Pseudopedinella	genus	1.356547324	2.002040014	2.050749436	2.62316244	0.238173125	964		1	1787
612	eukaryota	Chromista	Ochrophyta	Synurophyceae	Ochromonadales	Ochromonadaceae	Erkenia	sp	Erkenia sp		50	Erkenia	genus	1.476998187	1.490575936	1.480626305	1.62838893	0.036640709	437	1	3	1512
613	eukaryota	Chromista	Ochrophyta	Chrysophyceae	Chromulinales	Chromulinaceae	Ochromonas	sp	Ochromonas sp		370	Ochromonas	genus	1.153509989	1.617464521	1.431232518	2.17912073	0.26522845	4698	1	4	1455
614	eukaryota	Chromista	Ochrophyta	Chrysophyceae	Chromulinales	Chromulinaceae	Uroglena	sp	Uroglena sp		100	Uroglena	genus	1.577535457	2.140144025	2.02177432	2.870402544	0.280056147	1591	1.068421053	4	1483
615	eukaryota	Chromista	Ochrophyta	Chrysophyceae	Chromulinales	Chromulinaceae	Uroglena	volvox	Uroglena volvox		620	Uroglena	genus	1.577535457	2.140144025	2.02177432	2.870402544	0.280056147	1591	1.068421053	4	1483
616	eukaryota	Chromista	Ochrophyta	Chrysophyceae	Chromulinales	Chromulinaceae	Uroglena	botrys	Uroglena botrys		112	Uroglena	genus	1.577535457	2.140144025	2.02177432	2.870402544	0.280056147	1591	1.068421053	4	1483
617	eukaryota	Chromista	Ochrophyta	Chrysophyceae	Chromulinales	Chromulinaceae	Uroglena	americana	Uroglena americana		85	Uroglena americana	species	1.874658177	2.253478396	2.096727881	2.870402544	0.289329617	961		1	1485
618	eukaryota	Chromista	Ochrophyta	Chrysophyceae	Chromulinales	Chromulinaceae	Chrysodendron	sp	Chrysodendron sp		120
619	eukaryota	Chromista	Ochrophyta	Chrysophyceae	Chromulinales	Chromulinaceae	Dendromonas	sp	Dendromonas sp		125
620	eukaryota	Chromista	Ochrophyta	Synurophyceae	Ochromonadales	Ochromonadaceae	Syncrypta	sp	Syncrypta sp		420	Syncrypta	genus	2.158362492	2.786275716	2.932077478	3.376576957	0.310406526	42	1	2	1479
621	eukaryota	Chromista	Ochrophyta	Chrysophyceae	Chromulinales	Dinobryaceae	Dinobryon	sp	Dinobryon sp		550	Dinobryon	genus	1.187460966	2.067441395	2.166331422	2.967313918	0.358559852	11182	1.258269162	7	1515
622	eukaryota	Chromista	Ochrophyta	Chrysophyceae	Chromulinales	Dinobryaceae	Dinobryon	sertularia	Dinobryon sertularia		550	Dinobryon sertularia	species	1.518382316	2.165716898	2.225309282	2.967313918	0.365468326	249	1.361702128	7	1517
623	eukaryota	Chromista	Ochrophyta	Chrysophyceae	Chromulinales	Dinobryaceae	Dinobryon	sociale	Dinobryon sociale		550	Dinobryon sociale	species	1.701222484	2.25440292	2.175688173	2.866287339	0.195577	1302	1.458333333	5	1525
624	eukaryota	Chromista	Ochrophyta	Chrysophyceae	Chromulinales	Dinobryaceae	Dinobryon	cylindricum	Dinobryon cylindricum		550	Dinobryon cylindricum	species	1.301029996	2.037791219	2.176091259	2.72427587	0.341049313	624	1.2	4	1530
625	eukaryota	Chromista	Ochrophyta	Chrysophyceae	Chromulinales	Dinobryaceae	Dinobryon	divergens	Dinobryon divergens		550	Dinobryon divergens	species	1.397940009	2.064786169	2.176091259	2.925068571	0.334986547	1277	1.665029688	5	1534
626	eukaryota	Chromista	Ochrophyta	Chrysophyceae	Chromulinales	Dinobryaceae	Dinobryon	bavaricum	Dinobryon bavaricum		550	Dinobryon bavaricum	species	1.397940009	2.11290755	2.176091259	2.900326359	0.359086455	1148	1.249090909	3	1522
627	eukaryota	Chromista	Ochrophyta	Chrysophyceae	Chromulinales	Dinobryaceae	Dinobryon	pediforme	Dinobryon pediforme		550	Dinobryon pediforme	species	2.15490196	2.245396484	2.175962197	2.591064607	0.138934581	14		1	1537
628	eukaryota	Chromista	Ochrophyta	Chrysophyceae	Chromulinales	Dinobryaceae	Dinobryon	urceolatum	Dinobryon urceolatum		200	Dinobryon	genus	1.187460966	2.067441395	2.166331422	2.967313918	0.358559852	11182	1.258269162	7	1515
629	eukaryota	Chromista	Ochrophyta	Chrysophyceae	Chromulinales	Dinobryaceae	Dinobryon	petiolatum	Dinobryon petiolatum		120	Dinobryon	genus	1.187460966	2.067441395	2.166331422	2.967313918	0.358559852	11182	1.258269162	7	1515
630	eukaryota	Chromista	Ochrophyta	Chrysophyceae	Chromulinales	Dinobryaceae	Dinobryon	suecicum	Dinobryon suecicum		150	Dinobryon suecicum	species	1.585862638	1.841587279	1.756271609	2.200713734	0.19269628	903		1	1538
631	eukaryota	Chromista	Ochrophyta	Chrysophyceae	Chromulinales	Dinobryaceae	Dinobryon	marssonii	Dinobryon marssonii		200	Dinobryon	genus	1.187460966	2.067441395	2.166331422	2.967313918	0.358559852	11182	1.258269162	7	1515
632	eukaryota	Chromista	Ochrophyta	Chrysophyceae	Chromulinales	Dinobryaceae	Chrysolykos	sp	Chrysolykos sp		180	Chrysolykos	genus	1.444120995	1.757610661	1.698089409	2.138766936	0.12869926	1596	1	3	1594
633	eukaryota	Chromista	Ochrophyta	Chrysophyceae	Chromulinales	Dinobryaceae	Epipyxis	sp	Epipyxis sp		350	Epipyxis	genus	1.664903326	2.162699679	2.137279467	2.678514203	0.251003847	208		1	1574
634	eukaryota	Chromista	Ochrophyta	Chrysophyceae	Chromulinales	Dinobryaceae	Stokesiella	sp	Stokesiella sp		75	Stokesiella	genus	1.844713753	2.048027886	2.129930682	2.169439223	0.177179877	3		1	16258
635	eukaryota	Chromista	Ochrophyta	Chrysophyceae	Chromulinales	Dinobryaceae	Pseudokephyrion	sp	Pseudokephyrion sp		70
636	eukaryota	Chromista	Ochrophyta	Synurophyceae	Synurales	Mallomonadaceae	Mallomonas	sp	Mallomonas sp		3200	Mallomonas	genus	1.521661015	2.892936923	2.928285319	4.122215878	0.443882234	6673	1.120540541	6	1598
637	eukaryota	Chromista	Ochrophyta	Synurophyceae	Synurales	Mallomonadaceae	Mallomonas	producta	Mallomonas producta		5500	Mallomonas	genus	1.521661015	2.892936923	2.928285319	4.122215878	0.443882234	6673	1.120540541	6	1598
638	eukaryota	Chromista	Ochrophyta	Synurophyceae	Synurales	Mallomonadaceae	Mallomonas	akrokomos	Mallomonas akrokomos		560	Mallomonas akrokomas	species	1.521661015	2.051180325	2.088787977	2.478785752	0.229458337	50	1	3	1618
639	eukaryota	Chromista	Ochrophyta	Synurophyceae	Synurales	Mallomonadaceae	Mallomonas	tonsurata	Mallomonas tonsurata		1400	Mallomonas tonsurata	species	2.668370282	2.957958325	3.002166062	3.26810973	0.102191555	240		1	1612
640	eukaryota	Chromista	Ochrophyta	Synurophyceae	Synurales	Mallomonadaceae	Mallomonas	acaroides	Mallomonas acaroides		3200	Mallomonas acaroides	species	2.361727836	3.181525357	3.352182518	3.488257621	0.303658562	27		1	1599
641	eukaryota	Chromista	Ochrophyta	Synurophyceae	Synurales	Mallomonadaceae	Mallomonas	caudata	Mallomonas caudata		4800	Mallomonas caudata	species	2.698970004	3.349882005	3.507023776	4.122215878	0.380039749	1111	1	2	1604
642	eukaryota	Chromista	Ochrophyta	Synurophyceae	Synurales	Mallomonadaceae	Mallomonas	longiseta	Mallomonas longiseta		4500	Mallomonas	genus	1.521661015	2.892936923	2.928285319	4.122215878	0.443882234	6673	1.120540541	6	1598
643	eukaryota	Chromista	Ochrophyta	Synurophyceae	Synurales	Mallomonadaceae	Conradiella	sp	Conradiella sp		1000
644	eukaryota	Chromista	Ochrophyta	Synurophyceae	Synurales	Mallomonadaceae	Synura	sp	Synura sp		1700	Synura	genus	2.171653686	2.719089522	2.68063365	3.40784739	0.279289657	1051	1	6	1655
645	eukaryota	Chromista	Ochrophyta	Synurophyceae	Synurales	Mallomonadaceae	Synura	uvella	Synura uvella		1700	Synura uvella	species	2.171653686	2.662165333	2.477121255	3.298307137	0.299378034	627	1	3	1656
646	eukaryota	Chromista	Ochrophyta	Chrysophyceae	Chromulinales	Paraphysomonadaceae	Chrysosphaerella	sp	Chrysosphaerella sp		870	Chrysosphaerella	genus	1.698970004	2.740511805	2.784665832	3.869666232	0.331481624	56	2.666666667	2	1669
647	eukaryota	Chromista	Ochrophyta	Chrysophyceae	Chromulinales	Paraphysomonadaceae	Chrysosphaerella	solitaria	Chrysosphaerella solitaria		550	Chrysosphaerella	genus	1.698970004	2.740511805	2.784665832	3.869666232	0.331481624	56	2.666666667	2	1669
648	eukaryota	Chromista	Ochrophyta	Synurophyceae	Synurales	Synuraceae	Paraphysomonas	bourrellyi	Paraphysomonas bourrellyi	Spiniferomonas bourrellyi	60	Paraphysomonas	genus	2.525176053	2.525176053	2.525176053	2.525176053		1		1	1645
649	eukaryota	Chromista	Ochrophyta	Chrysophyceae	Chromulinales	Chromulinaceae	Spumella	sp	Spumella sp		550
650	eukaryota	Chromista	Ochrophyta	Chrysophyceae	Chromulinales	Chrysamoebaceae	Amphirhiza	epizootica	Amphirhiza epizootica		170
651	eukaryota	Chromista	Ochrophyta	Synurophyceae	Synurales	Mallomonadaceae	Mallomonas	elongata	Mallomonas elongata		4000	Mallomonas elongata	species	2.698970004	3.04908342	2.698970004	3.821185883	0.45630925	30		1	1625
652	eukaryota	Chromista	Ochrophyta	Chrysophyceae	Chromulinales	Chromulinaceae	Ochromonas	globosa	Ochromonas globosa		100	Ochromonas	genus	1.153509989	1.617464521	1.431232518	2.17912073	0.26522845	4698	1	4	1455
653	eukaryota	Chromista	Ochrophyta	Chrysophyceae	Chromulinales	Dinobryaceae	Dinobryon	stipitatum	Dinobryon stipitatum		550	Dinobryon	genus	1.187460966	2.067441395	2.166331422	2.967313918	0.358559852	11182	1.258269162	7	1515
654	eukaryota	Chromista	Ochrophyta	Chrysophyceae	Chromulinales	Chromulinaceae	Ochromonas	sphaerella	Ochromonas sphaerella		37	Ochromonas	genus	1.153509989	1.617464521	1.431232518	2.17912073	0.26522845	4698	1	4	1455
655	eukaryota	Chromista	Ochrophyta	Chrysophyceae	Chromulinales	Chromulinaceae	Monochrysis	aphanaster	Monochrysis aphanaster	Phaeaster aphanaster	190	Monochrysis	genus	0.60108826	0.923726417	0.845214299	1.698918994	0.236461281	326		1	1731
656	eukaryota	Chromista	Ochrophyta	Chrysophyceae	Chromulinales	Dinobryaceae	Chrysolykos	planctonicus	Chrysolykos planctonicus		50	Chrysolykos	genus	1.444120995	1.757610661	1.698089409	2.138766936	0.12869926	1596	1	3	1594
657	eukaryota	Chromista	Ochrophyta	Chrysophyceae	Chromulinales	Chromulinaceae	Ochromonas	ornata	Ochromonas ornata		100	Ochromonas	genus	1.153509989	1.617464521	1.431232518	2.17912073	0.26522845	4698	1	4	1455
658	eukaryota	Chromista	Ochrophyta	Chrysophyceae	Chromulinales	Chromulinaceae	Monochrysis	parva	Monochrysis parva		12	Monochrysis	genus	0.60108826	0.923726417	0.845214299	1.698918994	0.236461281	326		1	1731
659	eukaryota	Chromista	Ochrophyta	Chrysophyceae	Chromulinales	Chromulinaceae	Chromulina	mikroplankton	Chromulina mikroplankton		7	Chromulina	genus	1.273464273	1.824438292	1.777748164	2.50242712	0.180902233	2951	1	5	1717
660	eukaryota	Chromista	Ochrophyta	Chrysophyceae	Chromulinales	Dinobryaceae	Stylochrysalis	sp	Stylochrysalis sp		75
661	eukaryota	Chromista	Ochrophyta	Chrysophyceae	Chromulinales	Dinobryaceae	Stylochrysalis	libera	Stylochrysalis libera		75
662	eukaryota	Chromista	Ochrophyta	Synurophyceae	Synurales	Mallomonadaceae	Mallomonas	sp	Mallomonas sp		600	Mallomonas	genus	1.521661015	2.892936923	2.928285319	4.122215878	0.443882234	6673	1.120540541	6	1598
663	eukaryota	Chromista	Ochrophyta	Chrysophyceae	Chromulinales	Dinobryaceae	Pseudokephyrion	entzii	Pseudokephyrion entzii		85
664	eukaryota	Chromista	Ochrophyta	Chrysophyceae	Chromulinales	Dinobryaceae	Pseudokephyrion	undulatum	Pseudokephyrion undulatum		85
665	eukaryota	Chromista	Ochrophyta	Chrysophyceae	Chromulinales	Dinobryaceae	Dinobryon	crenulatum	Dinobryon crenulatum		85	Dinobryon crenulatum	species	1.84509804	2.281051882	2.173351222	2.69701309	0.209668286	2007		2	1546
666	eukaryota	Chromista	Ochrophyta	Chrysophyceae	Chromulinales	Chromulinaceae	Chromulina	minima	Chromulina minima		6	Chromulina	genus	1.273464273	1.824438292	1.777748164	2.50242712	0.180902233	2951	1	5	1717
667	eukaryota	Chromista	Ochrophyta	Chrysophyceae	Chromulinales	Chromulinaceae	Chromulina	pygmaea	Chromulina pygmaea		75	Chromulina	genus	1.273464273	1.824438292	1.777748164	2.50242712	0.180902233	2951	1	5	1717
668	eukaryota	Chromista	Ochrophyta	Chrysophyceae	Chromulinales	Chromulinaceae	Chromulina	sphaeridia	Chromulina sphaeridia		270	Chromulina	genus	1.273464273	1.824438292	1.777748164	2.50242712	0.180902233	2951	1	5	1717
669	eukaryota	Chromista	Ochrophyta	Chrysophyceae	Chromulinales	Chromulinaceae	Ochromonas	nana	Ochromonas nana		10	Ochromonas	genus	1.153509989	1.617464521	1.431232518	2.17912073	0.26522845	4698	1	4	1455
670	eukaryota	Chromista	Ochrophyta	Chrysophyceae	Chromulinales	Chromulinaceae	Ochromonas	polychrysis	Ochromonas polychrysis		230	Ochromonas	genus	1.153509989	1.617464521	1.431232518	2.17912073	0.26522845	4698	1	4	1455
671	eukaryota	Chromista	Ochrophyta	Chrysophyceae	Chromulinales	Chromulinaceae	Ochromonas	vallesiaca	Ochromonas vallesiaca		230	Ochromonas	genus	1.153509989	1.617464521	1.431232518	2.17912073	0.26522845	4698	1	4	1455
672	eukaryota	Chromista	Ochrophyta	Chrysophyceae	Chromulinales	Chromulinaceae	Ochromonas	verrucosa	Ochromonas verrucosa		1500	Ochromonas	genus	1.153509989	1.617464521	1.431232518	2.17912073	0.26522845	4698	1	4	1455
673	eukaryota	Chromista	Ochrophyta	Synurophyceae	Ochromonadales	Ochromonadaceae	Syncrypta	volvox	Syncrypta volvox		1500	Syncrypta	genus	2.158362492	2.786275716	2.932077478	3.376576957	0.310406526	42	1	2	1479
674	eukaryota	Chromista	Ochrophyta	Chrysophyceae	Chromulinales	Paraphysomonadaceae	Chrysosphaerella	longispina	Chrysosphaerella longispina		420	Chrysosphaerella longispina	species	1.698970004	2.687441741	2.525226265	3.869666232	0.504301249	23	2.666666667	2	1670
675	eukaryota	Chromista	Ochrophyta	Chrysophyceae	Chromulinales	Chromulinaceae	Uroglena	sp	Uroglena sp	Heterochromonas sp	100	Uroglena	genus	1.577535457	2.140144025	2.02177432	2.870402544	0.280056147	1591	1.068421053	4	1483
676	eukaryota	Chromista	Ochrophyta	Chrysophyceae	Chromulinales	Dinobryaceae	Chrysolykos	calceatus	Chrysolykos calceatus		200	Chrysolykos	genus	1.444120995	1.757610661	1.698089409	2.138766936	0.12869926	1596	1	3	1594
677	eukaryota	Chromista	Ochrophyta	Synurophyceae	Synurales	Mallomonadaceae	Mallomonas	lata	Mallomonas lata			Mallomonas	genus	1.521661015	2.892936923	2.928285319	4.122215878	0.443882234	6673	1.120540541	6	1598
678	eukaryota	Chromista	Ochrophyta	Synurophyceae	Synurales	Mallomonadaceae	Mallomonas	lychenensis	Mallomonas lychenensis	Mallomonas robusta		Mallomonas	genus	1.521661015	2.892936923	2.928285319	4.122215878	0.443882234	6673	1.120540541	6	1598
679	eukaryota	Chromista	Ochrophyta	Synurophyceae	Synurales	Synuraceae	Spiniferomonas	sp	Spiniferomonas sp		150	Spiniferomonas	genus	1.552841969	2.024091852	1.998043086	2.553276046	0.226867402	1286		1	1667
697	eukaryota	Chromista	Ochrophyta	Chrysophyceae							600
698	eukaryota	Chromista	Ochrophyta	Chrysophyceae							100
699	eukaryota	Chromista	Ochrophyta	Chrysophyceae							700
700	eukaryota	Chromista	Ochrophyta	Chrysophyceae							2500
701	eukaryota	Chromista	Ochrophyta	Chrysophyceae	Chromulinales	Chrysamoebaceae	Chrysidiastrum	sp	Chrysidiastrum sp		100
702	eukaryota	Chromista	Ochrophyta	Chrysophyceae	Chromulinales	Chrysamoebaceae	Rhizochrysis	sp	Rhizochrysis sp		100	Rhizochrysis	genus	1.991727474	2.027597909	1.999651309	2.086464988	0.039437345	7		1	1821
703	eukaryota	Chromista	Ochrophyta	Synurophyceae	Synurales	Mallomonadaceae	Mallomonas	sp	Mallomonas sp		1500	Mallomonas	genus	1.521661015	2.892936923	2.928285319	4.122215878	0.443882234	6673	1.120540541	6	1598
704	eukaryota	Chromista	Ochrophyta	Synurophyceae	Synurales	Mallomonadaceae	Mallomonas	sp	Mallomonas sp		2000	Mallomonas	genus	1.521661015	2.892936923	2.928285319	4.122215878	0.443882234	6673	1.120540541	6	1598
705	eukaryota	Chromista	Ochrophyta	Synurophyceae	Synurales	Mallomonadaceae	Mallomonas	sp	Mallomonas sp		2500	Mallomonas	genus	1.521661015	2.892936923	2.928285319	4.122215878	0.443882234	6673	1.120540541	6	1598
706	eukaryota	Chromista	Ochrophyta	Synurophyceae	Synurales	Mallomonadaceae	Mallomonas	caudata	Mallomonas caudata	10000	10000	Mallomonas caudata	species	2.698970004	3.349882005	3.507023776	4.122215878	0.380039749	1111	1	2	1604
707	eukaryota	Chromista	Ochrophyta	Chrysophyceae	Chromulinales	Chromulinaceae	Ochromonas	sp	Ochromonas sp		100	Ochromonas	genus	1.153509989	1.617464521	1.431232518	2.17912073	0.26522845	4698	1	4	1455
708	eukaryota	Chromista	Ochrophyta	Chrysophyceae	Chromulinales	Chromulinaceae	Ochromonas	sp	Ochromonas sp		800	Ochromonas	genus	1.153509989	1.617464521	1.431232518	2.17912073	0.26522845	4698	1	4	1455
750	eukaryota	Chromista	Ochrophyta	Chrysophyceae	Rhizochrysidales						100
751	eukaryota	Chromista	Ochrophyta	Chrysophyceae	Chromulinales	Chrysocapsaceae	Chrysocapsa	sp	Chrysocapsa sp		1000	Chrysocapsa	genus	3.400418823	3.400418823	3.400418823	3.400418823		1	7	1	1860
752	eukaryota	Chromista	Ochrophyta	Chrysophyceae	Hydrurales	Hydruraceae	Hydrurus	foetidus	Hydrurus foetidus		250	Hydrurus foetidus	species	1.08278537	1.989172406	2.029674804	2.931966115	0.373324507	52		2	1873
753	eukaryota	Chromista	Ochrophyta	Chrysophyceae	Chromulinales	Chrysocapsaceae	Naegeliella	sp	Naegeliella sp		100
754	eukaryota	Chromista	Ochrophyta	Chrysophyceae	Chromulinales	Chrysocapsaceae	Chrysocapsa	planctonica	Chrysocapsa planctonica		32	Chrysocapsa	genus	3.400418823	3.400418823	3.400418823	3.400418823		1	7	1	1860
770	eukaryota	Chromista	Ochrophyta	Phaeothamniophyceae	Phaeothamniales	Phaeothamniaceae	Stichogloea	sp	Stichogloea sp		32	Stichogloea	genus	1.844923238	2.202937463	2.060687985	2.625456506	0.200266388	436	1.720689655	2	1879
771	eukaryota	Chromista	Ochrophyta	Chrysophyceae	Hibberdiales	Stylococcaceae	Bitrichia	sp	Bitrichia sp		100
772	eukaryota	Chromista	Ochrophyta	Chrysophyceae	Hibberdiales	Stylococcaceae	Bitrichia	chodatii	Bitrichia chodatii		100
773	eukaryota	Chromista	Ochrophyta	Chrysophyceae	Chromulinales	Chrysamoebaceae	Chrysamoeba	sp	Chrysamoeba sp		250	Chrysamoeba	genus	2.053232149	2.614302832	2.894411698	2.895264649	0.485901652	3	1	2	1826
774	eukaryota	Chromista	Ochrophyta	Chrysophyceae	Chromulinales	Chrysamoebaceae	Chrysamoeba	mikrokonta	Chrysamoeba mikrokonta		250	Chrysamoeba	genus	2.053232149	2.614302832	2.894411698	2.895264649	0.485901652	3	1	2	1826
775	eukaryota	Chromista	Ochrophyta	Chrysophyceae	Chromulinales	Chrysamoebaceae	Chrysamoeba	radians	Chrysamoeba radians		250	Chrysamoeba	genus	2.053232149	2.614302832	2.894411698	2.895264649	0.485901652	3	1	2	1826
776	eukaryota	Chromista	Ochrophyta	Chrysophyceae	Chromulinales	Chrysosphaeraceae	Chrysosphaera	sp	Chrysosphaera sp		250
777	eukaryota	Chromista	Ochrophyta	Chrysophyceae	Chromulinales	Chrysosphaeraceae	Chrysosphaera	parvula	Chrysosphaera parvula		250
778	eukaryota	Chromista	Ochrophyta	Chrysophyceae	Hibberdiales	Stylococcaceae	Bitrichia	longispina	Bitrichia longispina		100
779	eukaryota	Chromista	Ochrophyta	Chrysophyceae	Chromulinales	Chrysamoebaceae	Chrysarachnion	sp	Chrysarachnion sp		15
780	eukaryota	Chromista	Ochrophyta	Chrysophyceae	Chromulinales	Chrysamoebaceae	Chrysidiastrum	catenatum	Chrysidiastrum catenatum		1100
781	eukaryota	Chromista	Ochrophyta	Chrysophyceae	Hibberdiales	Stylococcaceae	Bitrichia	ollula	Bitrichia ollula		400
782	eukaryota	Chromista	Ochrophyta	Chrysophyceae	Chromulinales	Dinobryaceae	Kephyrion	moniliferum	Kephyrion moniliferum		200	Kephyrion	genus	1.273464273	1.855790314	1.77385312	2.411840384	0.209913618	1667	1	5	1764
783	eukaryota	Chromista	Ochrophyta	Synurophyceae	Ochromonadales	Ochromonadaceae	Erkenia	subaequiciliata	Erkenia subaequiciliata		150	Erkenia subaequiciliata	species	1.476998187	1.490575936	1.480626305	1.62838893	0.036640709	437	1	3	1513
801	eukaryota	Chromista	Ochrophyta	Phaeothamniophyceae	Phaeothamniales	Phaeothamniaceae	Phaeothamnion	sp	Phaeothamnion sp		500
802	eukaryota	Chromista	Ochrophyta	Chrysophyceae	Chromulinales	Chrysothallaceae	Phaeoplaca	sp	Phaeoplaca sp		440
803	eukaryota	Chromista	Ochrophyta	Chrysophyceae	Chromulinales	Chrysothallaceae	Phaeoplaca	thallosa	Phaeoplaca thallosa		440
851	eukaryota	Protozoa	Choanozoa	Choanoflagellatea	Craspedida	Codonosigaceae	Monosiga	sp	Monosiga sp		85	Monosiga	genus	1.673069434	1.849038996	1.6734159	2.200631655	0.304488223	3	1	2	13713
852	eukaryota	Chromista	Ochrophyta	Craspedomonadophyceae			Diplosiga	sp	Diplosiga sp		250
853	eukaryota	Protozoa	Choanozoa	Choanoflagellatea	Craspedida	Codonosigaceae	Desmarella	sp	Desmarella sp		370	Desmarella	genus	1.740231211	2.21302385	2.053661846	2.86923172	0.275529766	46	4.8	2	13710
854	eukaryota	Protozoa	Choanozoa	Choanoflagellatea	Craspedida	Codonosigaceae	Sphaeroeca	sp	Sphaeroeca sp		65
855	eukaryota	Protozoa	Choanozoa	Choanoflagellatea	Craspedida	Codonosigaceae	Sphaeroeca	volvox	Sphaeroeca volvox		65
856	eukaryota	Protozoa	Choanozoa	Choanoflagellatea	Craspedida	Codonosigaceae	Codosiga	sp	Codosiga sp		110	Codosiga	genus	2.488496826	2.641001583	2.559875312	3.025305865	0.207727981	6		1	13708
857	eukaryota	Protozoa	Choanozoa	Choanoflagellatea	Craspedida	Salpingoecaceae	Salpingoeca	sp	Salpingoeca sp		300	Salpingoeca	genus	1.538546496	1.638026569	1.633546905	1.771414266	0.038709423	152		1	13734
858	eukaryota	Protozoa	Choanozoa	Choanoflagellatea	Craspedida	Salpingoecaceae	Salpingoeca	frequentissima	Salpingoeca frequentissima		135	Salpingoeca frequentissima	species	1.538546496	1.62887987	1.633470808	1.638272164	0.016305989	141		1	13736
859	eukaryota	Protozoa	Choanozoa	Choanoflagellatea	Craspedida	Codosigidae	Diploeca	sp	Diploeca sp		140
860	eukaryota	Protozoa	Choanozoa	Choanoflagellatea	Craspedida	Salpingoecaceae	Stelexomonas	sp	Stelexomonas sp		45	Stelexomonas	genus	1.638857912	1.912128645	1.851038662	2.267171728	0.176212231	293		1	13738
861	eukaryota	Protozoa	Choanozoa	Choanoflagellatea	Craspedida	Codosigidae	Astrosiga	radiata	Astrosiga radiata		100
862	eukaryota	Protozoa	Choanozoa	Choanoflagellatea	Craspedida	Codonosigaceae	Monosiga	ovata	Monosiga ovata		85	Monosiga	genus	1.673069434	1.849038996	1.6734159	2.200631655	0.304488223	3	1	2	13713
863	eukaryota	Protozoa	Choanozoa	Choanoflagellatea	Craspedida	Codonosigaceae	Monosiga	varians	Monosiga varians		110	Monosiga	genus	1.673069434	1.849038996	1.6734159	2.200631655	0.304488223	3	1	2	13713
864	eukaryota	Protozoa	Choanozoa	Choanoflagellatea	Craspedida	Salpingoecaceae	Salpingoeca	ruttneri	Salpingoeca ruttneri		200	Salpingoeca	genus	1.538546496	1.638026569	1.633546905	1.771414266	0.038709423	152		1	13734
865	eukaryota	Protozoa	Choanozoa	Choanoflagellatea	Craspedida	Salpingoecaceae	Stelexomonas	dichotoma	Stelexomonas dichotoma		110	Stelexomonas	genus	1.638857912	1.912128645	1.851038662	2.267171728	0.176212231	293		1	13738
1000	eukaryota	Chromista	Bacillariophyta	Bacillariophyceae	Centrales						1500
1001	eukaryota	Chromista	Bacillariophyta	Bacillariophyceae	Chaetocerales	Acanthocerataceae	Acanthoceras	zachariasii	Acanthoceras zachariasii	Attheya zachariasii	30000	Acanthoceras zachariasii	species	2.820857989	4.023922265	4.113039767	4.181843588	0.209480897	196		1	591173
1002	eukaryota	Chromista	Bacillariophyta	Bacillariophyceae	Coscinodiscales	Coscinodiscaceae	Coscinodiscus	sp	Coscinodiscus sp		3500	Coscinodiscus	genus	2.479200881	3.738528634	3.58940306	5.435449389	0.710722567	186	1	2	2546
1003	eukaryota	Chromista	Bacillariophyta	Bacillariophyceae	Thalassiosirales	Stephanodiscaceae	Cyclotella	sp	Cyclotella sp		1350	Cyclotella	genus	0.673020907	2.608079354	2.648360011	4.10994958	0.590498963	9334	1.000716065	7	2439
1004	eukaryota	Chromista	Bacillariophyta	Bacillariophyceae	Thalassiosirales	Stephanodiscaceae	Cyclotella	atomus	Cyclotella atomus		120	Cyclotella atomus	species	0.673020907	1.774299685	1.85308953	2.514547753	0.322580627	536	1	2	2457
1005	eukaryota	Chromista	Bacillariophyta	Bacillariophyceae	Thalassiosirales	Stephanodiscaceae	Cyclotella	bodanica	Cyclotella bodanica		5400	Cyclotella bodanica	species	1.754348336	3.045180614	3.205117649	4.10994958	0.733840523	66	1	4	2460
1006	eukaryota	Chromista	Bacillariophyta	Bacillariophyceae	Thalassiosirales	Stephanodiscaceae	Cyclotella	catenata	Cyclotella catenata		510	Cyclotella catenata	species	1.698970004	1.698970004	1.698970004	1.698970004		1		1	2461
1007	eukaryota	Chromista	Bacillariophyta	Bacillariophyceae	Thalassiosirales	Stephanodiscaceae	Cyclotella	radiosa	Cyclotella radiosa	Cyclotella comta var radiosa	1350	Cyclotella radiosa	species	2.472268752	3.068883699	3.173671785	3.698970004	0.27929618	871	1	3	591101
1008	eukaryota	Chromista	Bacillariophyta	Bacillariophyceae	Thalassiosirales	Stephanodiscaceae	Cyclotella	comensis	Cyclotella comensis		315	Cyclotella comensis	species	1.690284703	2.462331827	2.662757832	3.268343914	0.413349845	78	1	4	2464
1009	eukaryota	Chromista	Bacillariophyta	Bacillariophyceae	Thalassiosirales	Stephanodiscaceae	Cyclotella	ocellata	Cyclotella ocellata		450	Cyclotella ocellata	species	1.28780173	2.167818635	2.0918779	3.175958055	0.38161646	81	1	4	2472
1010	eukaryota	Chromista	Bacillariophyta	Bacillariophyceae	Thalassiosirales	Stephanodiscaceae	Cyclotella	operculata	Cyclotella operculata		675	Cyclotella	genus	0.673020907	2.608079354	2.648360011	4.10994958	0.590498963	9334	1.000716065	7	2439
1011	eukaryota	Chromista	Bacillariophyta	Bacillariophyceae	Thalassiosirales	Stephanodiscaceae	Cyclotella	glomerata	Cyclotella glomerata		120	Cyclotella glomerata	species	1.477067525	1.998709995	1.901490814	2.56937391	0.246089867	894	1	3	2470
1012	eukaryota	Chromista	Bacillariophyta	Bacillariophyceae	Thalassiosirales	Stephanodiscaceae	Cyclotella	stelligera	Cyclotella stelligera		60	Cyclotella stelligera	species	2.123851641	2.709630946	2.813043665	3.246239995	0.253152796	123	1.088235294	4	2452
1013	eukaryota	Chromista	Bacillariophyta	Bacillariophyceae	Thalassiosirales	Stephanodiscaceae	Cyclotella	sp	Cyclotella sp		75	Cyclotella	genus	0.673020907	2.608079354	2.648360011	4.10994958	0.590498963	9334	1.000716065	7	2439
1014	eukaryota	Chromista	Bacillariophyta	Bacillariophyceae	Thalassiosirales	Stephanodiscaceae	Cyclotella	sp	Cyclotella sp		3500	Cyclotella	genus	0.673020907	2.608079354	2.648360011	4.10994958	0.590498963	9334	1.000716065	7	2439
1015	eukaryota	Chromista	Bacillariophyta	Coscinodiscophyceae	Aulacoseirales	Aulacoseiraceae	Aulacoseira	sp	Aulacoseira sp	Melosira sp.	1500	Aulacoseira	genus	1.627365857	2.729859917	2.653044977	4.150142162	0.481259083	6192	1.214724428	7	590863
1016	eukaryota	Chromista	Bacillariophyta	Bacillariophyceae	Melosirales	Melosiraceae	Melosira	varians	Melosira varians		4600	Melosira varians	species	2.773786445	3.590143355	3.636086515	4.321411998	0.30700124	1015	1	3	2339
1017	eukaryota	Chromista	Bacillariophyta	Bacillariophyceae	Thalassiosirales	Stephanodiscaceae	Stephanodiscus	binderanus	Stephanodiscus binderanus	Melosira binderana	175	Stephanodiscus binderanus	species	2.100370545	2.712951485	2.742343396	3.132633611	0.160656345	26	2	3	2329
1018	eukaryota	Chromista	Bacillariophyta	Coscinodiscophyceae	Aulacoseirales	Aulacoseiraceae	Aulacoseira	granulata	Aulacoseira granulata	Melosira granulata	800	Aulacoseira granulata	species	1.7770188	2.946153493	2.840733235	4.150142162	0.578821034	739	1.743041224	5	591207
1019	eukaryota	Chromista	Bacillariophyta	Bacillariophyceae	Melosirales	Melosiraceae	Melosira	granulata f angustissima	Melosira granulata f angustissima	Melosira granulata (d�nn)	350	Melosira	genus	1.812244697	3.513451518	3.589694979	4.803574892	0.398039375	2066	1.085022026	7	2290
1020	eukaryota	Chromista	Bacillariophyta	Coscinodiscophyceae	Aulacoseirales	Aulacoseiraceae	Aulacoseira	islandica	Aulacoseira islandica	Melosira islandica	1500	Aulacoseira islandica	species	2.841984805	3.386195243	3.475214551	4.007694883	0.224625914	169	2.306607143	3	591482
1021	eukaryota	Chromista	Bacillariophyta	Coscinodiscophyceae	Aulacoseirales	Aulacoseiraceae	Aulacoseira	islandica subsp Helvetica	Aulacoseira islandica subsp Helvetica	Melosira islandica subsp Helvetica	400	Aulacoseira	genus	1.627365857	2.729859917	2.653044977	4.150142162	0.481259083	6192	1.214724428	7	590863
1022	eukaryota	Chromista	Bacillariophyta	Coscinodiscophyceae	Aulacoseirales	Aulacoseiraceae	Aulacoseira	italica	Aulacoseira italica	Melosira italica	2200	Aulacoseira italica	species	1.875061263	2.65869431	2.667059259	3.524197691	0.403849513	1120	1.65	4	591483
1023	eukaryota	Chromista	Bacillariophyta	Bacillariophyceae	Rhizosoleniales	Rhizosoleniaceae	Rhizosolenia	sp	Rhizosolenia sp		1300	Rhizosolenia	genus	1.521433504	2.249713007	2.342422681	3.46912069	0.405750843	157	1	3	2879
1024	eukaryota	Chromista	Bacillariophyta	Bacillariophyceae	Rhizosoleniales	Rhizosoleniaceae	Rhizosolenia	longiseta	Rhizosolenia longiseta		1300	Rhizosolenia	genus	1.521433504	2.249713007	2.342422681	3.46912069	0.405750843	157	1	3	2879
1025	eukaryota	Chromista	Bacillariophyta	Bacillariophyceae	Thalassiosirales	Stephanodiscaceae	Stephanodiscus	sp	Stephanodiscus sp		90	Stephanodiscus	genus	1.212187604	2.887673995	2.783388844	5.189522709	0.690045115	2752	1.002531646	7	2415
1026	eukaryota	Chromista	Bacillariophyta	Bacillariophyceae	Thalassiosirales	Stephanodiscaceae	Stephanodiscus	sp	Stephanodiscus sp		50	Stephanodiscus	genus	1.212187604	2.887673995	2.783388844	5.189522709	0.690045115	2752	1.002531646	7	2415
1027	eukaryota	Chromista	Bacillariophyta	Bacillariophyceae	Thalassiosirales	Stephanodiscaceae	Stephanodiscus	sp	Stephanodiscus sp		450	Stephanodiscus	genus	1.212187604	2.887673995	2.783388844	5.189522709	0.690045115	2752	1.002531646	7	2415
1028	eukaryota	Chromista	Bacillariophyta	Bacillariophyceae	Thalassiosirales	Stephanodiscaceae	Stephanodiscus	sp	Stephanodiscus sp		3100	Stephanodiscus	genus	1.212187604	2.887673995	2.783388844	5.189522709	0.690045115	2752	1.002531646	7	2415
1029	eukaryota	Chromista	Bacillariophyta	Bacillariophyceae	Thalassiosirales	Stephanodiscaceae	Stephanodiscus	alpinus	Stephanodiscus alpinus		3200	Stephanodiscus alpinus	species	2.72427587	3.172898399	3.032618761	4.02542365	0.395563926	43	1	3	2419
1030	eukaryota	Chromista	Bacillariophyta	Bacillariophyceae	Thalassiosirales	Stephanodiscaceae	Stephanodiscus	hantzschii	Stephanodiscus hantzschii		200	Stephanodiscus hantzschii	species	1.944482672	2.759918454	2.652809427	3.640680153	0.366970994	1236	1.011764706	5	2426
1031	eukaryota	Chromista	Bacillariophyta	Bacillariophyceae	Thalassiosirales	Stephanodiscaceae	Stephanodiscus	astraea	Stephanodiscus astraea		9000	Stephanodiscus astraea	species	1.212187604	2.758897226	2.752048448	4.025305865	0.886857452	117		2	2416
1032	eukaryota	Chromista	Bacillariophyta	Bacillariophyceae	Thalassiosirales	Stephanodiscaceae	Stephanodiscus	hantzschii f tenuis	Stephanodiscus hantzschii f tenuis	Stephanodiscus tenuis	1100	Stephanodiscus	genus	1.212187604	2.887673995	2.783388844	5.189522709	0.690045115	2752	1.002531646	7	2415
1033	eukaryota	Chromista	Bacillariophyta	Bacillariophyceae	Chaetocerotales	Chaetocerotaceae	Chaetoceros	sp	Chaetoceros sp		800	Chaetoceros	genus	2.187125728	4.008721177	4.425028554	4.599457298	1.021322861	5	1	2	2758
1034	eukaryota	Chromista	Bacillariophyta	Bacillariophyceae	Thalassiosirales	Stephanodiscaceae	Cyclotella	meneghiniana	Cyclotella meneghiniana		300	Cyclotella meneghiniana	species	1.886490725	2.815786912	2.789580712	3.73469361	0.41296307	1430	1	5	2445
1035	eukaryota	Chromista	Bacillariophyta	Bacillariophyceae	Thalassiosirales	Stephanodiscaceae	Stephanodiscus	minutulus	Stephanodiscus minutulus	Cyclotella minutula	3500	Stephanodiscus minutulus	species	1.881954971	2.410975082	2.404833717	2.764176132	0.22799197	40	1	3	590878
1036	eukaryota	Chromista	Bacillariophyta	Bacillariophyceae	Melosirales	Melosiraceae	Ellerbeckia	arenaria	Ellerbeckia arenaria	Melosira arenaria	12500	Ellerbeckia arenaria	species	3.752432609	3.978814434	4.009529684	4.13414522	0.139104241	6		1	591271
1037	eukaryota	Chromista	Bacillariophyta	Bacillariophyceae	Thalassiosirales	Stephanodiscaceae	Cyclotella	kuetzingiana	Cyclotella kuetzingiana		300	Cyclotella	genus	0.673020907	2.608079354	2.648360011	4.10994958	0.590498963	9334	1.000716065	7	2439
1038	eukaryota	Chromista	Bacillariophyta	Bacillariophyceae	Thalassiosirales	Stephanodiscaceae	Stephanodiscus	neoastraea	Stephanodiscus neoastraea		9000	Stephanodiscus	genus	1.212187604	2.887673995	2.783388844	5.189522709	0.690045115	2752	1.002531646	7	2415
1039	eukaryota	Chromista	Bacillariophyta	Bacillariophyceae	Thalassiosirales	Stephanodiscaceae	Stephanodiscus	parvus	Stephanodiscus parvus		70	Stephanodiscus parvus	species	1.632052167	2.095840713	2.085821969	2.594059906	0.185054286	387	1	4	590876
1040	eukaryota	Chromista	Bacillariophyta	Bacillariophyceae	Thalassiosirales	Stephanodiscaceae	Stephanodiscus	medius	Stephanodiscus medius		1250	Stephanodiscus medius	species	1.752048448	3.022860863	3.155782251	4.18414344	0.612079607	223	1	4	590880
1041	eukaryota	Chromista	Bacillariophyta	Coscinodiscophyceae	Aulacoseirales	Aulacoseiraceae	Aulacoseira	ambigua	Aulacoseira ambigua	Melosira ambigua	800	Aulacoseira ambigua	species	1.876217841	2.691653026	2.701161993	3.631697372	0.38234504	757	2.149937209	5	591194
1042	eukaryota	Chromista	Bacillariophyta	Bacillariophyceae	Thalassiosirales	Stephanodiscaceae	Cyclotella	pseudostelligera	Cyclotella pseudostelligera		400	Cyclotella pseudostelligera	species	1.227886705	1.806300994	1.910090546	2.546542663	0.320555927	103	1	4	2481
1043	eukaryota	Chromista	Bacillariophyta	Bacillariophyceae	Thalassiosirales	Stephanodiscaceae	Stephanocostis	chantaicus	Stephanocostis chantaicus		75
1044	eukaryota	Chromista	Bacillariophyta	Bacillariophyceae	Thalassiosirales	Stephanodiscaceae	Cyclotella	cyclopuncta	Cyclotella cyclopuncta		90	Cyclotella	genus	0.673020907	2.608079354	2.648360011	4.10994958	0.590498963	9334	1.000716065	7	2439
1045	eukaryota	Chromista	Bacillariophyta	Bacillariophyceae	Thalassiosirales	Stephanodiscaceae	Cyclotella	sp	Cyclotella sp	Kieselalgen	11000	Cyclotella	genus	0.673020907	2.608079354	2.648360011	4.10994958	0.590498963	9334	1.000716065	7	2439
1046	eukaryota	Chromista	Bacillariophyta	Bacillariophyceae	Thalassiosirales	Stephanodiscaceae	Cyclotella	sp	Cyclotella sp	Kieselalgen	23000	Cyclotella	genus	0.673020907	2.608079354	2.648360011	4.10994958	0.590498963	9334	1.000716065	7	2439
1047	eukaryota	Chromista	Bacillariophyta	Bacillariophyceae	Thalassiosirales	Stephanodiscaceae	Cyclotella	sp	Cyclotella sp	Kieselalgen	700	Cyclotella	genus	0.673020907	2.608079354	2.648360011	4.10994958	0.590498963	9334	1.000716065	7	2439
1048	eukaryota	Chromista	Bacillariophyta	Bacillariophyceae	Thalassiosirales	Stephanodiscaceae	Stephanodiscus	sp	Stephanodiscus sp		4000	Stephanodiscus	genus	1.212187604	2.887673995	2.783388844	5.189522709	0.690045115	2752	1.002531646	7	2415
1049	eukaryota	Chromista	Bacillariophyta	Bacillariophyceae	Thalassiosirales	Stephanodiscaceae	Stephanodiscus	sp	Stephanodiscus sp		11000	Stephanodiscus	genus	1.212187604	2.887673995	2.783388844	5.189522709	0.690045115	2752	1.002531646	7	2415
1050	eukaryota	Chromista	Bacillariophyta	Bacillariophyceae	Thalassiosirales	Stephanodiscaceae	Stephanodiscus	sp	Stephanodiscus sp		23000	Stephanodiscus	genus	1.212187604	2.887673995	2.783388844	5.189522709	0.690045115	2752	1.002531646	7	2415
1051	eukaryota	Chromista	Bacillariophyta	Coscinodiscophyceae	Aulacoseirales	Aulacoseiraceae	Aulacoseira	sp	Aulacoseira sp			Aulacoseira	genus	1.627365857	2.729859917	2.653044977	4.150142162	0.481259083	6192	1.214724428	7	590863
1052	eukaryota	Chromista	Bacillariophyta	Coscinodiscophyceae	Aulacoseirales	Aulacoseiraceae	Aulacoseira	sp	Aulacoseira sp			Aulacoseira	genus	1.627365857	2.729859917	2.653044977	4.150142162	0.481259083	6192	1.214724428	7	590863
1053	eukaryota	Chromista	Bacillariophyta	Coscinodiscophyceae	Aulacoseirales	Aulacoseiraceae	Aulacoseira	distans	Aulacoseira distans	Melosira distans		Aulacoseira distans	species	1.928395852	2.655490902	2.637330092	3.364926034	0.326516805	446	1.666671429	3	591208
1198	eukaryota	Chromista	Bacillariophyta	Bacillariophyceae	Centrales						1500
1199	eukaryota	Chromista	Bacillariophyta	Bacillariophyceae	Centrales						100
1200	eukaryota	Chromista	Bacillariophyta	Bacillariophyceae	Centrales						1500
1201	eukaryota	Chromista	Bacillariophyta	Bacillariophyceae	Achnanthales	Achnanthaceae	Achnanthes	sp	Achnanthes sp		200	Achnanthes	genus	0.698970004	2.013051105	1.998043086	3.711385379	0.430674229	2146	1	7	3429
1202	eukaryota	Chromista	Bacillariophyta	Bacillariophyceae	Thalassiophysales	Catenulaceae	Amphora	sp	Amphora sp		3000	Amphora	genus	0.653212514	2.026652618	1.975431809	4.503450193	0.54667139	2438	1	7	4705
1203	eukaryota	Chromista	Bacillariophyta	Bacillariophyceae	Thalassiophysales	Catenulaceae	Amphora	ovalis	Amphora ovalis		3000	Amphora ovalis	species	2.10720997	3.089716746	3.096562438	4.070111783	0.468601286	97	1	4	4721
1204	eukaryota	Chromista	Bacillariophyta	Bacillariophyceae	Naviculales	Amphipleuraceae	Amphipleura	sp	Amphipleura sp		3000	Amphipleura	genus	2.225309282	2.728841791	2.696356389	3.395326393	0.286830719	107	1	2	4575
1205	eukaryota	Chromista	Bacillariophyta	Bacillariophyceae	Naviculales	Amphipleuraceae	Amphipleura	pellucida	Amphipleura pellucida		3000	Amphipleura pellucida	species	2.225309282	2.713926599	2.692846919	3.395326393	0.283451292	97	1	2	4580
1206	eukaryota	Chromista	Bacillariophyta	Fragilariophyceae	Tabellariales	Tabellariaceae	Asterionella	sp	Asterionella sp		450	Asterionella	genus	1.903089987	2.621536363	2.730378469	3.362482475	0.316793273	3296	1.160930383	7	3116
1207	eukaryota	Chromista	Bacillariophyta	Fragilariophyceae	Tabellariales	Tabellariaceae	Asterionella	formosa	Asterionella formosa		450	Asterionella formosa	species	1.954242509	2.610610303	2.730378469	3.362482475	0.313128193	3064	1.359726738	6	3120
1208	eukaryota	Chromista	Bacillariophyta	Fragilariophyceae	Tabellariales	Tabellariaceae	Asterionella	formosa var gracillima	Asterionella formosa var gracillima	Asterionella gracillima / Diatoma gracillima	450	Asterionella	genus	1.903089987	2.621536363	2.730378469	3.362482475	0.316793273	3296	1.160930383	7	3116
1209	eukaryota	Chromista	Bacillariophyta	Bacillariophyceae	Cocconeidales	Achnanthidiaceae	Achnanthidium	catenatum	Achnanthidium catenatum	Achnanthes catenata	50	Achnanthidium	genus	0.720159303	1.647108163	1.694605199	3.033021445	0.356364382	3560	1.01875	5	590864
1210	eukaryota	Chromista	Bacillariophyta	Bacillariophyceae	Naviculales	Naviculaceae	Caloneis	sp	Caloneis sp		1800	Caloneis	genus	1.281033367	2.826843116	2.819543936	4.143451999	0.333747872	356	1	3	4369
1211	eukaryota	Chromista	Bacillariophyta	Bacillariophyceae	Surirellales	Surirellaceae	Campylodiscus	sp	Campylodiscus sp		30000	Campylodiscus	genus	3.895089791	4.747468701	4.678940434	5.782346295	0.627900032	6	1	2	5401
1212	eukaryota	Chromista	Bacillariophyta	Fragilariophyceae	Licmophorales	Ulnariaceae	Hannaea	arcus	Hannaea arcus	Fragilaria arcus / Ceratoneis arcus	1200	Hannaea arcus	species	2.247973266	2.72245304	2.723455672	3.240299582	0.227500772	163	1	3	3322
1213	eukaryota	Chromista	Bacillariophyta	Bacillariophyceae	Cocconeidales	Achnanthidiaceae	Achnanthidium	minutissimum	Achnanthidium minutissimum	Achnanthes minutissima	50	Achnanthidium minutissimum	species	0.720159303	1.575329398	1.653212514	2.328379603	0.32548304	2320	1.019230769	5	591164
1214	eukaryota	Chromista	Bacillariophyta	Bacillariophyceae	Cocconeidales	Cocconeidaceae	Cocconeis	sp	Cocconeis sp		1300	Cocconeis	genus	1.607455023	2.964497168	2.985700348	4.045127307	0.418585797	3469	1	7	3577
1215	eukaryota	Chromista	Bacillariophyta	Bacillariophyceae	Cocconeidales	Cocconeidaceae	Cocconeis	pediculus	Cocconeis pediculus		1300	Cocconeis pediculus	species	2.854306042	3.467144422	3.510410948	4.045127307	0.266895432	378	1	3	3617
1216	eukaryota	Chromista	Bacillariophyta	Bacillariophyceae	Cocconeidales	Cocconeidaceae	Cocconeis	placentula	Cocconeis placentula		1300	Cocconeis placentula	species	2.033423755	2.856345097	2.873320602	3.640779477	0.357541521	1667	1	6	3596
1217	eukaryota	Chromista	Bacillariophyta	Bacillariophyceae	Surirellales	Surirellaceae	Cymatopleura	sp	Cymatopleura sp		11000	Cymatopleura	genus	2.959327646	3.900513314	3.821906377	5.058471577	0.457449674	63	1	4	3256
1218	eukaryota	Chromista	Bacillariophyta	Bacillariophyceae	Surirellales	Surirellaceae	Cymatopleura	solea	Cymatopleura solea		11000	Cymatopleura solea	species	3.201123897	3.708232483	3.64650175	4.374986501	0.269440612	37		1	3262
1219	eukaryota	Chromista	Bacillariophyta	Bacillariophyceae	Cymbellales	Cymbellaceae	Cymbella	sp	Cymbella sp		2000	Cymbella	genus	1.290034611	2.721973432	2.705007959	5.006466042	0.551319345	2179	1	6	4795
1220	eukaryota	Chromista	Bacillariophyta	Bacillariophyceae	Cymbellales	Cymbellaceae	Cymbella	cistula	Cymbella cistula		2200	Cymbella cistula	species	2.823474229	3.039799684	2.965671971	3.262688344	0.143552984	61		1	4816
1221	eukaryota	Chromista	Bacillariophyta	Fragilariophyceae	Tabellariales	Tabellariaceae	Diatoma	sp	Diatoma sp		1100	Diatoma	genus	1.759667845	2.808870586	2.698970004	3.916656046	0.507769058	1767	1.245199784	7	3214
1222	eukaryota	Chromista	Bacillariophyta	Fragilariophyceae	Tabellariales	Tabellariaceae	Diatoma	tenuis	Diatoma tenuis	Diatoma tenuis var Elongata / Diatoma tenue	1100	Diatoma tenue	species	2.221648928	2.494968315	2.35372163	3.128541425	0.363505322	5	4.5	2	3236
1223	eukaryota	Chromista	Bacillariophyta	Fragilariophyceae	Tabellariales	Tabellariaceae	Diatoma	hyemalis	Diatoma hyemalis		2400	Diatoma hiemale	species	2.372912003	2.849765038	2.875345974	3.224274014	0.19215147	60		2	3215
1224	eukaryota	Chromista	Bacillariophyta	Fragilariophyceae	Tabellariales	Tabellariaceae	Diatoma	vulgaris var brevis	Diatoma vulgaris var brevis	Diatoma vulgare f breve	5400	Diatoma	genus	1.759667845	2.808870586	2.698970004	3.916656046	0.507769058	1767	1.245199784	7	3214
1225	eukaryota	Chromista	Bacillariophyta	Bacillariophyceae	Naviculales	Diploneidaceae	Diploneis	sp	Diploneis sp		3500	Diploneis	genus	1.303196057	2.939131308	2.944482672	4.275311355	0.607806355	539	1	4	4325
1226	eukaryota	Chromista	Bacillariophyta	Bacillariophyceae	Rhopalodiales	Rhopalodiaceae	Epithemia	sp	Epithemia sp		500	Epithemia	genus	2.482873584	3.317408752	3.259713158	4.7830241	0.386197832	572	1	3	5005
1227	eukaryota	Chromista	Bacillariophyta	Bacillariophyceae	Rhopalodiales	Rhopalodiaceae	Epithemia	turgida	Epithemia turgida		500	Epithemia turgida	species	3.215637563	3.98980339	3.989004616	4.7830241	0.38663703	85		1	5020
1228	eukaryota	Chromista	Bacillariophyta	Bacillariophyceae	Eunotiales	Eunotiaceae	Eunotia	sp	Eunotia sp		1000	Eunotia	genus	0.477121255	2.6945788	2.619093331	4.369215857	0.672244233	3493	1.054945055	6	3337
1229	eukaryota	Chromista	Bacillariophyta	Bacillariophyceae	Fragilariales	Fragilariaceae	Fragilaria	sp	Fragilaria sp		650	Fragilaria	genus	0.991226076	2.48123887	2.542777737	3.66037591	0.485740323	8930	1.187492613	7	2932
1230	eukaryota	Chromista	Bacillariophyta	Bacillariophyceae	Fragilariales	Fragilariaceae	Fragilaria	crotonensis	Fragilaria crotonensis		700	Fragilaria crotonensis	species	1.704150517	2.630942637	2.660007198	3.66037591	0.4075979	1252	2.579498758	6	2933
1231	eukaryota	Chromista	Bacillariophyta	Bacillariophyceae	Fragilariales	Fragilariaceae	Staurosira	construens	Staurosira construens	Fragilaria construens	500	Staurosira construens	species	1.326335861	2.021927927	2.053078443	2.7355989	0.278246874	1432	1.940322581	5	590965
1232	eukaryota	Chromista	Bacillariophyta	Bacillariophyceae	Fragilariales	Fragilariaceae	Fragilaria	capucina	Fragilaria capucina		360	Fragilaria capucina	species	0.991226076	2.197509624	2.230448921	3.451392384	0.557660473	626	2.575	5	2953
1233	eukaryota	Chromista	Bacillariophyta	Bacillariophyceae	Fragilariales	Fragilariaceae	Fragilariforma	virescens	Fragilariforma virescens	Fragilaria virescens	1800	Fragilariforma virescens	species	1.340444115	2.566729277	2.445604203	3.621695462	0.773094777	135	2	3	591250
1234	eukaryota	Chromista	Bacillariophyta	Bacillariophyceae	Fragilariales	Fragilariaceae	Staurosirella	pinnata	Staurosirella pinnata	Fragilaria pinnata	180	Staurosirella pinnata	species	1.274157849	1.911555615	1.935003151	2.620031895	0.263335168	557	1.5	5	590892
1235	eukaryota	Chromista	Bacillariophyta	Bacillariophyceae	Naviculales	Amphipleuraceae	Frustulia	sp	Frustulia sp		2000	Frustulia	genus	1.485721426	3.295969264	3.403977964	4.130333768	0.52487046	466	1	3	4564
1236	eukaryota	Chromista	Bacillariophyta	Bacillariophyceae	Naviculales	Amphipleuraceae	Frustulia	rhomboides	Frustulia rhomboides		1000	Frustulia rhomboides	species	2.477121255	3.253253022	3.352182518	3.935759104	0.386337366	125		2	4565
1237	eukaryota	Chromista	Bacillariophyta	Bacillariophyceae	Cymbellales	Gomphonemataceae	Gomphonema	sp	Gomphonema sp		1000	Gomphonema	genus	1.209515015	2.387191163	2.334714573	3.968669702	0.422785467	4966	1.013422819	7	4911
1238	eukaryota	Chromista	Bacillariophyta	Bacillariophyceae	Cymbellales	Gomphonemataceae	Gomphonema	acuminatum	Gomphonema acuminatum		1000	Gomphonema acuminatum	species	2.698970004	3.19298543	3.100715087	3.716003344	0.262882017	25		1	4919
1239	eukaryota	Chromista	Bacillariophyta	Bacillariophyceae	Cymbellales	Gomphonemataceae	Gomphonema	angustatum	Gomphonema angustatum		1000	Gomphonema angustatum	species	1.838849091	2.379923134	2.376576957	2.88536122	0.185567133	381		1	4927
1240	eukaryota	Chromista	Bacillariophyta	Bacillariophyceae	Naviculales	Pleurosigmataceae	Gyrosigma	sp	Gyrosigma sp		8500	Gyrosigma	genus	2.385606274	3.53843719	3.569492125	4.563481085	0.428812769	589	1	5	4622
1241	eukaryota	Chromista	Bacillariophyta	Bacillariophyceae	Bacillariales	Bacillariaceae	Hantzschia	sp	Hantzschia sp		800	Hantzschia	genus	2.703291378	3.102881218	3.086715664	3.458637849	0.206668839	62		1	5303
1242	eukaryota	Chromista	Bacillariophyta	Fragilariophyceae	Tabellariales	Tabellariaceae	Meridion	circulare	Meridion circulare		1600	Meridion circulare	species	1.812244697	2.740232883	2.860338007	3.415807728	0.327727287	247	1	4	3238
1243	eukaryota	Chromista	Bacillariophyta	Bacillariophyceae	Naviculales	Naviculaceae	Navicula	sp	Navicula sp		300	Navicula	genus	0.888740961	2.306083919	2.322219295	4.574031268	0.540336147	14868	1	7	3649
1244	eukaryota	Chromista	Bacillariophyta	Bacillariophyceae	Naviculales	Naviculaceae	Navicula	cryptocephala	Navicula cryptocephala		300	Navicula cryptocephala	species	1.62838893	2.419179194	2.341433398	3.215177385	0.35749792	558	1	5	3662
1245	eukaryota	Chromista	Bacillariophyta	Bacillariophyceae	Naviculales	Sellaphoraceae	Sellaphora	americana	Sellaphora americana	Navicula americana	300	Sellaphora americana	species	4.250468797	4.250468797	4.250468797	4.250468797		1		1	591393
1246	eukaryota	Chromista	Bacillariophyta	Bacillariophyceae	Naviculales	Sellaphoraceae	Sellaphora	pupula	Sellaphora pupula	Navicula pupula	200	Sellaphora pupula	species	2.056904851	2.70513812	2.737192643	3.197004728	0.22041014	473	1	2	591302
1247	eukaryota	Chromista	Bacillariophyta	Bacillariophyceae	Naviculales	Naviculaceae	Navicula	cincta	Navicula cincta		200	Navicula cincta	species	1.843855423	2.198481605	2.168789525	2.906335042	0.203420122	122		1	3741
1248	eukaryota	Chromista	Bacillariophyta	Bacillariophyceae	Naviculales	Naviculaceae	Navicula	rhynchocephala	Navicula rhynchocephala		400	Navicula rhynchocephala	species	2.328379603	2.7710519	2.730378281	3.413467413	0.20425043	370	1	2	3678
1249	eukaryota	Chromista	Bacillariophyta	Bacillariophyceae	Naviculales	Naviculaceae	Navicula	tripunctata	Navicula tripunctata	Navicula gracilis	200	Navicula tripunctata	species	2.225309282	2.809558121	2.869817813	3.293029888	0.235951158	850	1	4	4048
1250	eukaryota	Chromista	Bacillariophyta	Bacillariophyceae	Naviculales	Neidiaceae	Neidium	sp	Neidium sp		500	Neidium	genus	1.432969291	3.011274578	3.148229273	4.824262547	0.752364281	157	1	4	3269
1251	eukaryota	Chromista	Bacillariophyta	Bacillariophyceae	Naviculales	Neidiaceae	Neidium	iridis	Neidium iridis		500	Neidium iridis	species	3.306425028	4.318911761	4.548073361	4.824262547	0.543593636	6		1	3295
1252	eukaryota	Chromista	Bacillariophyta	Bacillariophyceae	Bacillariales	Bacillariaceae	Nitzschia	sp	Nitzschia sp		200	Nitzschia	genus	0.5289167	2.200693853	2.173186268	4.460597189	0.595982701	12133	1.026530577	7	5070
1253	eukaryota	Chromista	Bacillariophyta	Bacillariophyceae	Bacillariales	Bacillariaceae	Nitzschia	acicularis	Nitzschia acicularis		170	Nitzschia acicularis	species	1.504115001	2.16964052	2.176091259	2.886490725	0.299396274	413	1.051724138	6	5099
1254	eukaryota	Chromista	Bacillariophyta	Bacillariophyceae	Bacillariales	Bacillariaceae	Tryblionella	angustata	Tryblionella angustata	Nitzschia angustata	170	Tryblionella angustata	species	2.857935265	3.624185837	3.749087627	3.915769066	0.315746464	20		1	590873
1255	eukaryota	Chromista	Bacillariophyta	Bacillariophyceae	Bacillariales	Bacillariaceae	Nitzschia	linearis	Nitzschia linearis		170	Nitzschia linearis	species	2.243038049	3.308317964	3.38219721	4.003675903	0.360480029	157	1	3	5104
1256	eukaryota	Chromista	Bacillariophyta	Bacillariophyceae	Bacillariales	Bacillariaceae	Nitzschia	dissipata	Nitzschia dissipata		200	Nitzschia dissipata	species	1.662757832	2.348538718	2.361727836	2.984977126	0.259150127	829		1	5186
1257	eukaryota	Chromista	Bacillariophyta	Bacillariophyceae	Bacillariales	Bacillariaceae	Nitzschia	recta	Nitzschia recta		200	Nitzschia recta	species	2.681241237	3.499293941	3.779596491	3.886490725	0.400661368	119		1	5195
1258	eukaryota	Chromista	Bacillariophyta	Bacillariophyceae	Bacillariales	Bacillariaceae	Nitzschia	palea	Nitzschia palea		850	Nitzschia palea	species	1.45484486	2.177152011	2.198657087	2.88592634	0.307667411	1758	1.063594737	4	5208
1259	eukaryota	Chromista	Bacillariophyta	Bacillariophyceae	Bacillariales	Bacillariaceae	Nitzschia	sigmoidea	Nitzschia sigmoidea		3200	Nitzschia sigmoidea	species	2.459392488	3.477956879	3.563949903	4.176091259	0.554493368	64	1	3	5127
1260	eukaryota	Chromista	Bacillariophyta	Bacillariophyceae	Bacillariales	Bacillariaceae	Nitzschia	acicularis var closterioides	Nitzschia acicularis var closterioides		150	Nitzschia	genus	0.5289167	2.200693853	2.173186268	4.460597189	0.595982701	12133	1.026530577	7	5070
1261	eukaryota	Chromista	Bacillariophyta	Bacillariophyceae	Naviculales	Pinnulariaceae	Pinnularia	sp	Pinnularia sp		18000	Pinnularia	genus	1.255272505	3.344654767	3.245512668	4.454997217	0.583553921	908	1	4	4428
1262	eukaryota	Chromista	Bacillariophyta	Bacillariophyceae	Naviculales	Pinnulariaceae	Pinnularia	nobilis	Pinnularia nobilis		18000	Pinnularia	genus	1.255272505	3.344654767	3.245512668	4.454997217	0.583553921	908	1	4	4428
1263	eukaryota	Chromista	Bacillariophyta	Bacillariophyceae	Rhopalodiales	Rhopalodiaceae	Rhopalodia	gibba	Rhopalodia gibba	Pinnularia gibba / Navicula gibba / Eunotia gibba / Rhopalodia gibba var genuina / Navicula gibba / Epithemia gibba / Frustulia gibba / Epithemia ventricosa var gibba / Cystopleura gibba / Schizonema gibbum	18000	Rhopalodia gibba	species	2.51851394	3.570992831	3.73239376	4.350906716	0.444900883	95	1	3	5041
1264	eukaryota	Chromista	Bacillariophyta	Bacillariophyceae	Naviculales	Pinnulariaceae	Pinnularia	microstauron	Pinnularia microstauron		18000	Pinnularia microstauron	species	2.653212514	3.6048386	3.707995746	3.770115295	0.271690619	53		2	4500
1265	eukaryota	Chromista	Bacillariophyta	Bacillariophyceae	Naviculales	Pinnulariaceae	Pinnularia	viridis	Pinnularia viridis		18000	Pinnularia viridis	species	3.272537777	4.291803197	4.31670404	4.454997217	0.155308641	107		1	4440
1266	eukaryota	Chromista	Bacillariophyta	Bacillariophyceae	Naviculales	Pleurosigmataceae	Pleurosigma	sp	Pleurosigma sp		90000	Pleurosigma	genus	2.855082825	3.757013609	3.917635169	4.520155887	0.364953491	62	1	3	4592
1267	eukaryota	Chromista	Bacillariophyta	Bacillariophyceae	Rhopalodiales	Rhopalodiaceae	Rhopalodia	sp	Rhopalodia sp		90000	Rhopalodia	genus	2.275311355	3.477810035	3.559906625	4.350906716	0.438178986	157	1	4	5024
1268	eukaryota	Chromista	Bacillariophyta	Bacillariophyceae	Cymbellales	Rhoicospheniaceae	Rhoicosphenia	sp	Rhoicosphenia sp		1300	Rhoicosphenia	genus	1.837588438	2.61813746	2.62324929	3.376668186	0.267317075	1827	1.005714286	5	3633
1269	eukaryota	Chromista	Bacillariophyta	Bacillariophyceae	Naviculales	Stauroneidaceae	Stauroneis	sp	Stauroneis sp		4000	Stauroneis	genus	0.804820679	2.821855454	2.602059991	4.745316867	0.901549964	324	1	3	4127
1270	eukaryota	Chromista	Bacillariophyta	Bacillariophyceae	Naviculales	Stauroneidaceae	Stauroneis	anceps	Stauroneis anceps		2800	Stauroneis anceps	species	2.931966115	3.712061428	3.786751422	4.29666519	0.236005531	72		1	4147
1271	eukaryota	Chromista	Bacillariophyta	Bacillariophyceae	Naviculales	Stauroneidaceae	Stauroneis	phoenicenteron	Stauroneis phoenicenteron		4000	Stauroneis phoenicenteron	species	2.439332694	4.289295042	4.614007588	4.745316867	0.644296141	34	1	2	4252
1272	eukaryota	Chromista	Bacillariophyta	Bacillariophyceae	Surirellales	Surirellaceae	Surirella	sp	Surirella sp		10000	Surirella	genus	2.238046103	3.175156712	3.100025593	5.358313737	0.533051713	704	1	6	5331
1273	eukaryota	Chromista	Bacillariophyta	Bacillariophyceae	Surirellales	Surirellaceae	Surirella	linearis	Surirella linearis		10000	Surirella linearis	species	3.204119983	3.680358907	3.77815125	4.058805487	0.435653916	3		2	5381
1274	eukaryota	Chromista	Bacillariophyta	Bacillariophyceae	Surirellales	Surirellaceae	Surirella	biseriata	Surirella biseriata		10000	Surirella biseriata	species	3.623145875	3.823232252	3.714413592	4.349704811	0.223511128	21		1	5366
1275	eukaryota	Chromista	Bacillariophyta	Fragilariophyceae	Licmophorales	Ulnariaceae	Synedra	sp	Synedra sp	Synedra sp.	200	Synedra	genus	1.62324929	2.978206661	3.034227075	4.352182518	0.653255854	1966	1.017391304	6	3013
1276	eukaryota	Chromista	Bacillariophyta	Bacillariophyceae	Fragilariales	Fragilariaceae	Fragilaria	acus	Fragilaria acus	Synedra acus	950	Synedra acus	species	2.181843588	2.900390791	2.990338855	3.444200989	0.317068086	111	1	2	3056
1277	eukaryota	Chromista	Bacillariophyta	Fragilariophyceae	Licmophorales	Ulnariaceae	Ulnaria	delicatissima var angustissima	Ulnaria delicatissima var angustissima	Synedra acus var angustissima / Fragilaria ulna var angustissima	2400
1278	eukaryota	Chromista	Bacillariophyta	Bacillariophyceae	Surirellales	Surirellaceae	Stenopterobia	delicatissima	Stenopterobia delicatissima	Synedra acus var delicatissima	600	Stenopterobia	genus	2.037426498	3.003571104	2.84509804	3.658011397	0.422278393	55	1	3	1087
1279	eukaryota	Chromista	Bacillariophyta	Bacillariophyceae	Fragilariales	Fragilariaceae	Fragilaria	radians	Fragilaria radians	Synedra acus var radians	600	Fragilaria radians	species	2.916453949	2.952233214	2.948125281	3	0.030177894	6		2	591223
1280	eukaryota	Chromista	Bacillariophyta	Fragilariophyceae	Licmophorales	Ulnariaceae	Ulnaria	danica	Ulnaria danica	Synedra ulna var danica	4800
1281	eukaryota	Chromista	Bacillariophyta	Fragilariophyceae	Licmophorales	Ulnariaceae	Synedra	nana	Synedra nana		120	Synedra nana	species	2.068185862	2.570233171	2.505149978	3.100115408	0.245325231	31	1.015	5	3088
1282	eukaryota	Chromista	Bacillariophyta	Fragilariophyceae	Licmophorales	Ulnariaceae	Synedra	capitata	Synedra capitata		22000	Synedra capitata	species	3.920123326	3.984902436	3.982271233	4.049218023	0.03478171	15		1	3068
1283	eukaryota	Chromista	Bacillariophyta	Fragilariophyceae	Licmophorales	Ulnariaceae	Synedra	cyclopum	Synedra cyclopum		600	Synedra cyclopum	species	2.518211144	2.949472553	2.913813852	3.348900392	0.200145378	47	1.046875	3	3071
1284	eukaryota	Chromista	Bacillariophyta	Bacillariophyceae	Fragilariales	Fragilariaceae	Belonastrum	berolinensis	Belonastrum berolinensis	Synedra berolinensis	200
1285	eukaryota	Chromista	Bacillariophyta	Fragilariophyceae	Tabellariales	Tabellariaceae	Tabellaria	sp	Tabellaria sp		2200	Tabellaria	genus	2.06069784	2.930491864	3.021189299	3.808885867	0.397684998	3301	1.030508475	7	3241
1286	eukaryota	Chromista	Bacillariophyta	Fragilariophyceae	Tabellariales	Tabellariaceae	Tabellaria	fenestrata	Tabellaria fenestrata		2200	Tabellaria fenestrata	species	2.300945822	2.999916679	3.173671785	3.808885867	0.37257695	1396	1.038461538	6	3242
1287	eukaryota	Chromista	Bacillariophyta	Fragilariophyceae	Tabellariales	Tabellariaceae	Tabellaria	flocculosa	Tabellaria flocculosa		1400	Tabellaria flocculosa	species	2.06069784	2.885568518	2.973058372	3.729367305	0.40961863	1853	1.037142857	3	3247
1288	eukaryota	Chromista	Bacillariophyta	Bacillariophyceae	Cymbellales	Cymbellaceae	Cymbella	ventricosa	Cymbella ventricosa		300	Cymbella	genus	1.290034611	2.721973432	2.705007959	5.006466042	0.551319345	2179	1	6	4795
1289	eukaryota	Chromista	Bacillariophyta	Bacillariophyceae	Cymbellales	Cymbellaceae	Encyonema	prostratum	Encyonema prostratum	Cymbella prostrata	300	Encyonema prostratum	species	2.292256071	3.142044198	2.931457871	3.942519971	0.454823309	45	1	3	591266
1290	eukaryota	Chromista	Bacillariophyta	Bacillariophyceae	Naviculales	Naviculaceae	Navicula	radiosa	Navicula radiosa		200	Navicula radiosa	species	1.866287339	2.358693758	2.33243846	3.419625361	0.308053284	135		1	3952
1291	eukaryota	Chromista	Bacillariophyta	Bacillariophyceae	Naviculales	Naviculaceae	Navicula	reinhardtii	Navicula reinhardtii		1000	Navicula reinhardtii	species	3.42553422	3.850744568	3.929418926	4.197280558	0.391842243	3		1	591352
1292	eukaryota	Chromista	Bacillariophyta	Bacillariophyceae	Cymbellales	Cymbellaceae	Cymbella	lanceolata	Cymbella lanceolata		1000	Cymbella lanceolata	species	3.308137379	4.15730171	4.15730171	5.006466042	1.200899715	2		1	4836
1293	eukaryota	Chromista	Bacillariophyta	Bacillariophyceae	Cymbellales	Cymbellaceae	Cymbella	helvetica	Cymbella helvetica		1000	Cymbella helvetica	species	3.23299611	3.25352482	3.244277121	3.283301229	0.026396803	3		1	4908
1294	eukaryota	Chromista	Bacillariophyta	Bacillariophyceae	Fragilariales	Fragilariaceae	Fragilaria	famelica	Fragilaria famelica	Synedra minuscula	100	Synedra minuscula	species	2.796574333	2.796574333	2.796574333	2.796574333		1		1	3086
1295	eukaryota	Chromista	Bacillariophyta	Bacillariophyceae	Fragilariales	Fragilariaceae	Fragilaria	tenera	Fragilaria tenera	Synedra tenera	730	Synedra tenera	species	1.838590955	2.711363794	2.746355336	3.408239965	0.376044248	144	1.063218391	4	3098
1296	eukaryota	Chromista	Bacillariophyta	Bacillariophyceae	Fragilariales	Fragilariaceae	Fragilaria	capucina subsp rumpens	Fragilaria capucina subsp rumpens	Synedra rumpens	500	Synedra rumpens	species	1.62324929	2.065903418	2.10720997	2.526339277	0.192563544	287		1	3092
1297	eukaryota	Chromista	Bacillariophyta	Fragilariophyceae	Licmophorales	Ulnariaceae	Synedra	osterfeldii	Synedra osterfeldii		500	Synedra	genus	1.62324929	2.978206661	3.034227075	4.352182518	0.653255854	1966	1.017391304	6	3013
1298	eukaryota	Chromista	Bacillariophyta	Bacillariophyceae	Pennales						300
1299	eukaryota	Chromista	Bacillariophyta	Bacillariophyceae	Pennales						1000
1300	eukaryota	Chromista	Bacillariophyta	Bacillariophyceae	Pennales						2500
1301	eukaryota	Chromista	Bacillariophyta	Bacillariophyceae	Bacillariales	Bacillariaceae	Denticula	sp	Denticula sp		1200	Denticula	genus	1.004321374	2.05123697	1.954242509	3.079181246	0.470579692	219		1	5319
1302	eukaryota	Chromista	Bacillariophyta	Bacillariophyceae	Bacillariales	Bacillariaceae	Denticula	kuetzingii	Denticula kuetzingii		1200	Denticula	genus	1.004321374	2.05123697	1.954242509	3.079181246	0.470579692	219		1	5319
1303	eukaryota	Chromista	Bacillariophyta	Bacillariophyceae	Eunotiales	Eunotiaceae	Eunotia	exigua	Eunotia exigua	Eunotia paludosa	240	Eunotia exigua	species	1.394451681	1.971950917	2	2.530199698	0.203394992	520		1	3348
1304	eukaryota	Chromista	Bacillariophyta	Bacillariophyceae
1305	eukaryota	Chromista	Bacillariophyta	Bacillariophyceae	Cocconeidales	Achnanthidiaceae	Achnanthidium	subatomoides	Achnanthidium subatomoides	Achnanthes subatomoides	90	Achnanthidium	genus	0.720159303	1.647108163	1.694605199	3.033021445	0.356364382	3560	1.01875	5	590864
1306	eukaryota	Chromista	Bacillariophyta	Coscinodiscophyceae	Aulacoseirales	Aulacoseiraceae	Aulacoseira	ambigua	Aulacoseira ambigua			Aulacoseira ambigua	species	1.876217841	2.691653026	2.701161993	3.631697372	0.38234504	757	2.149937209	5	591194
1307	eukaryota	Chromista	Bacillariophyta	Coscinodiscophyceae	Aulacoseirales	Aulacoseiraceae	Aulacoseira	granulata	Aulacoseira granulata			Aulacoseira granulata	species	1.7770188	2.946153493	2.840733235	4.150142162	0.578821034	739	1.743041224	5	591207
1308	eukaryota	Chromista	Bacillariophyta	Coscinodiscophyceae	Aulacoseirales	Aulacoseiraceae	Aulacoseira	islandica	Aulacoseira islandica			Aulacoseira islandica	species	2.841984805	3.386195243	3.475214551	4.007694883	0.224625914	169	2.306607143	3	591482
1310	eukaryota	Chromista	Bacillariophyta	Bacillariophyceae	Bacillariales	Bacillariaceae	Cylindrotheca	sp	Cylindrotheca sp	Ceratoneis sp	800	Cylindrotheca	genus	2.130333768	2.494616106	2.460897843	2.773054693	0.195031204	14		1	5316
1311	eukaryota	Chromista	Bacillariophyta	Bacillariophyceae	Cymbellales	Rhoicospheniaceae	Rhoicosphenia	abbreviata	Rhoicosphenia abbreviata	Rhoicosphenia curvata	2300	Rhoicosphenia curvata	species	2.117271296	2.65084223	2.649334859	3.163757524	0.208925513	1110	1.066666667	4	3634
1313	eukaryota	Chromista	Bacillariophyta	Fragilariophyceae	Tabellariales	Tabellariaceae	Diatoma	mesodon	Diatoma mesodon	Fragilaria mesodon	800	Diatoma	genus	1.759667845	2.808870586	2.698970004	3.916656046	0.507769058	1767	1.245199784	7	3214
1315	eukaryota	Chromista	Bacillariophyta	Fragilariophyceae	Tabellariales	Tabellariaceae	Diatoma	vulgaris	Diatoma vulgaris		1100	Diatoma	genus	1.759667845	2.808870586	2.698970004	3.916656046	0.507769058	1767	1.245199784	7	3214
1316	eukaryota	Chromista	Bacillariophyta	Bacillariophyceae	Fragilariales	Fragilariaceae	Fragilaria	nitzschioides	Fragilaria nitzschioides		700	Fragilaria nitzschioides	species	2.547774705	2.974264702	3.031290992	3.27485032	0.209119073	12		1	591222
1317	eukaryota	Chromista	Bacillariophyta	Fragilariophyceae	Licmophorales	Ulnariaceae	Ulnaria	ulna	Ulnaria ulna	Fragilaria ulna var ulna	2500
1318	eukaryota	Chromista	Bacillariophyta	Bacillariophyceae	Mastogloiales	Mastogloiaceae	Mastogloia	sp	Mastogloia sp		2000	Mastogloia	genus	2.567026366	3.180376286	3.146128036	3.702258163	0.273833231	97	1	2	4549
1319	eukaryota	Chromista	Bacillariophyta	Bacillariophyceae	Naviculales	Naviculaceae	Caloneis	sp	Caloneis sp			Caloneis	genus	1.281033367	2.826843116	2.819543936	4.143451999	0.333747872	356	1	3	4369
1320	eukaryota	Chromista	Bacillariophyta	Bacillariophyceae	Naviculales	Naviculaceae	Navicula	scutelloides	Navicula scutelloides		800	Navicula	genus	0.888740961	2.306083919	2.322219295	4.574031268	0.540336147	14868	1	7	3649
1321	eukaryota	Chromista	Bacillariophyta	Bacillariophyceae	Rhizosoleniales	Rhizosoleniaceae	Urosolenia	eriensis	Urosolenia eriensis	Rhizosolenia eriensis	1500	Urosolenia eriensis	species	1.653199334	2.486994527	2.299467023	3.23363058	0.480727142	380		2	590900
1322	eukaryota	Chromista	Bacillariophyta	Bacillariophyceae	Thalassiosirales	Stephanodiscaceae	Cyclotella	radiosa	Cyclotella radiosa		4000	Cyclotella radiosa	species	2.472268752	3.068883699	3.173671785	3.698970004	0.27929618	871	1	3	591101
1323	eukaryota	Chromista	Bacillariophyta	Bacillariophyceae	Thalassiosirales	Stephanodiscaceae	Cyclotella	rossii	Cyclotella rossii		2300	Cyclotella rossii	species	2.096910013	2.876850613	2.903036074	3.765665622	0.469072366	371		1	591133
1326	eukaryota	Chromista	Bacillariophyta	Fragilariophyceae	Licmophorales	Ulnariaceae	Synedra	ulna	Synedra ulna	Synedra ulna		Synedra ulna	species	2.459392488	3.468496871	3.485721426	4.352182518	0.389326623	707	1.005154639	5	3023
1327	eukaryota	Chromista	Bacillariophyta	Bacillariophyceae	Centrales						4000
1328	eukaryota	Chromista	Bacillariophyta	Bacillariophyceae	Centrales						11000
1329	eukaryota	Chromista	Bacillariophyta	Bacillariophyceae	Centrales						23000
1330	eukaryota	Chromista	Bacillariophyta	Bacillariophyceae	Centrales						25
1331	eukaryota	Chromista	Bacillariophyta	Coscinodiscophyceae	Aulacoseirales	Aulacoseiraceae	Aulacoseira	islandica	Aulacoseira islandica			Aulacoseira islandica	species	2.841984805	3.386195243	3.475214551	4.007694883	0.224625914	169	2.306607143	3	591482
1332	eukaryota	Chromista	Bacillariophyta	Coscinodiscophyceae	Aulacoseirales	Aulacoseiraceae	Aulacoseira	granulata	Aulacoseira granulata			Aulacoseira granulata	species	1.7770188	2.946153493	2.840733235	4.150142162	0.578821034	739	1.743041224	5	591207
1333	eukaryota	Chromista	Bacillariophyta	Fragilariophyceae	Tabellariales	Tabellariaceae	Meridion	sp	Meridion sp		800	Meridion	genus	1.812244697	2.745189398	2.862127692	3.415807728	0.32572008	254	1	4	3237
1334	eukaryota	Chromista	Bacillariophyta	Bacillariophyceae	Cymbellales	Gomphonemataceae	Didymosphenia	geminata	Didymosphenia geminata		27000	Didymosphenia geminata	species	3.664641976	4.54538039	4.683245219	5.024128398	0.389614437	23		1	591283
1335	eukaryota	Chromista	Bacillariophyta	Bacillariophyceae	Achnanthales	Achnanthaceae	Achnanthes	exigua	Achnanthes exigua			Achnanthes	genus	0.698970004	2.013051105	1.998043086	3.711385379	0.430674229	2146	1	7	3429
1336	eukaryota	Chromista	Bacillariophyta	Bacillariophyceae	Bacillariales	Bacillariaceae	Bacillaria	paxillifera	Bacillaria paxillifera	Bacillaria paradoxa / Vibrio paxillifer / Oscillaria paxillifera / Oscillatoria paxillifer / Diatoma paxillifera / Nitzschia paxillifer / Oscillatoria paxillifera / Bacillaria paxillifer / Homoeocladia paxillifer / Nitzschia paradoxa		Bacillaria paxillifer	species	2.306710174	3.089568776	3.088136089	3.776750566	0.265376952	263	1	3	5301
1337	eukaryota	Chromista	Bacillariophyta	Bacillariophyceae	Bacillariales	Bacillariaceae	Bacillaria	sp	Bacillaria sp			Bacillaria	genus	2.306710174	3.143575148	3.138302698	3.880813592	0.347905165	439	1	3	5300
1338	eukaryota	Chromista	Bacillariophyta	Bacillariophyceae	Bacillariales	Bacillariaceae	Nitzschia	longirostris	Nitzschia longirostris			Nitzschia	genus	0.5289167	2.200693853	2.173186268	4.460597189	0.595982701	12133	1.026530577	7	5070
1339	eukaryota	Chromista	Bacillariophyta	Bacillariophyceae	Bacillariales	Bacillariaceae	Nitzschia	obtusa	Nitzschia obtusa			Nitzschia obtusa	species	1.875061263	3.012832986	2.969399912	4.002166062	0.523861143	146		1	5085
1340	eukaryota	Chromista	Bacillariophyta	Bacillariophyceae	Cocconeidales	Achnanthidiaceae	Karayevia	clevei	Karayevia clevei	Achnanthes clevei		Karayevia clevei	species	1.477121255	2.071113546	2.064457989	2.761175813	0.340860463	85		1	591430
1341	eukaryota	Chromista	Bacillariophyta	Bacillariophyceae	Cymbellales	Cymbellaceae	Cymbella	affinis	Cymbella affinis			Cymbella affinis	species	1.989004616	2.657111165	2.662757832	3.3083723	0.228902231	679	1	3	4803
1342	eukaryota	Chromista	Bacillariophyta	Bacillariophyceae	Cymbellales	Cymbellaceae	Cymbella	tumida	Cymbella tumida			Cymbella tumida	species	3.150142162	3.382504145	3.360309251	3.908485019	0.14197725	132		1	4871
1343	eukaryota	Chromista	Bacillariophyta	Bacillariophyceae	Cymbellales	Gomphonemataceae	Gomphonema	olivaceum	Gomphonema olivaceum			Gomphonema olivaceum	species	1.867467488	2.512614708	2.492061041	3.108226656	0.268404558	250	1	3	4971
1344	eukaryota	Chromista	Bacillariophyta	Bacillariophyceae	Cymbellales	Gomphonemataceae	Gomphonema	ventricosum	Gomphonema ventricosum			Gomphonema	genus	1.209515015	2.387191163	2.334714573	3.968669702	0.422785467	4966	1.013422819	7	4911
1345	eukaryota	Chromista	Bacillariophyta	Bacillariophyceae	Fragilariales	Fragilariaceae	Fragilaria	brevistriata	Fragilaria brevistriata			Fragilaria brevistriata	species	1.477121255	2.086107195	2.089905111	2.635483747	0.25732771	240		2	2974
1346	eukaryota	Chromista	Bacillariophyta	Bacillariophyceae	Fragilariales	Fragilariaceae	Fragilaria	capucina var vaucheriae	Fragilaria capucina var vaucheriae	Fragilaria intermedia / Exilaria vaucheriae / Synedra vaucheriae / Ctenophora vaucheriae / Fragilaria vaucheriae / Fragilaria vaucheriae var parvula / Ceratoneis vaucheriae / Ceratoneis vaucheriae / Fragilaria mutabilis var intermedia / Staurosira intermedia / Odontidium mutabile var intermedia / Synedra vaucheriae var parvula / Odontidium mutabile var intermedium / Synedra rumpens var meneghinia…		Fragilaria vaucheriae	species	1.146128036	2.164842503	2.204119983	3.021189299	0.346428012	598		1	2942
1347	eukaryota	Chromista	Bacillariophyta	Bacillariophyceae	Naviculales	Amphipleuraceae	Halamphora	veneta	Halamphora veneta	Amphora veneta		Amphora veneta	species	2.176091259	2.544360313	2.463892989	3.090435933	0.282087059	17	1	2	4739
1348	eukaryota	Chromista	Bacillariophyta	Bacillariophyceae	Naviculales	Diadesmidaceae	Luticola	heufleriana	Luticola heufleriana	Navicula heufleriana		Navicula heufleriana	species	1.77815125	1.951280847	1.968256871	2.133538908	0.109637785	14		1	3866
1349	eukaryota	Chromista	Bacillariophyta	Bacillariophyceae	Naviculales	Diploneidaceae	Diploneis	ovalis	Diploneis ovalis			Diploneis ovalis	species	3.025305865	3.741733162	3.808203089	4.275311355	0.424390121	8		1	4357
1350	eukaryota	Chromista	Bacillariophyta	Bacillariophyceae	Naviculales	Naviculaceae	Navicula	lanceolata	Navicula lanceolata			Navicula lanceolata	species	2.10720997	2.985457188	2.977723605	3.827885983	0.335954486	247		1	3766
1351	eukaryota	Chromista	Bacillariophyta	Bacillariophyceae	Naviculales	Neidiaceae	Neidium	dubium	Neidium dubium			Neidium dubium	species	3.690727544	3.690727544	3.690727544	3.690727544	0	16		1	3291
1352	eukaryota	Chromista	Bacillariophyta	Bacillariophyceae	Naviculales	Neidiaceae	Neidium	productum	Neidium productum			Neidium	genus	1.432969291	3.011274578	3.148229273	4.824262547	0.752364281	157	1	4	3269
1353	eukaryota	Chromista	Bacillariophyta	Bacillariophyceae	Naviculales	Pinnulariaceae	Pinnularia	appendiculata	Pinnularia appendiculata			Pinnularia appendiculata	species	2.51851394	2.640310811	2.643452676	2.789580712	0.085842147	22		1	193808
1354	eukaryota	Chromista	Bacillariophyta	Bacillariophyceae	Naviculales	Pinnulariaceae	Pinnularia	episcopalis	Pinnularia episcopalis			Pinnularia	genus	1.255272505	3.344654767	3.245512668	4.454997217	0.583553921	908	1	4	4428
1355	eukaryota	Chromista	Bacillariophyta	Bacillariophyceae	Naviculales	Pleurosigmataceae	Gyrosigma	acuminatum	Gyrosigma acuminatum			Gyrosigma acuminatum	species	3.204119983	3.706665216	3.698819252	4.095970922	0.183754497	86		2	4633
1356	eukaryota	Chromista	Bacillariophyta	Bacillariophyceae	Naviculales	Proschkiniaceae	Proschkinia	longirostris	Proschkinia longirostris	Navicula longirostris		Navicula	genus	0.888740961	2.306083919	2.322219295	4.574031268	0.540336147	14868	1	7	3649
1357	eukaryota	Chromista	Bacillariophyta	Bacillariophyceae	Naviculales	Sellaphoraceae	Sellaphora	bacillum	Sellaphora bacillum	Navicula bacillum		Sellaphora bacillum	species	2.649334859	3.12642385	3.030004043	3.849357982	0.433646738	8	1	2	591395
1358	eukaryota	Chromista	Bacillariophyta	Bacillariophyceae	Rhopalodiales	Rhopalodiaceae	Epithemia	adnata	Epithemia adnata	Epithemia zebra		Epithemia adnata	species	2.482873584	3.016464177	3.060320029	3.414137362	0.213924084	42		1	591291
1359	eukaryota	Chromista	Bacillariophyta	Bacillariophyceae	Surirellales	Surirellaceae	Surirella	didyma	Surirella didyma			Surirella	genus	2.238046103	3.175156712	3.100025593	5.358313737	0.533051713	704	1	6	5331
1360	eukaryota	Chromista	Bacillariophyta	Bacillariophyceae	Surirellales	Surirellaceae	Surirella	elegans	Surirella elegans			Surirella elegans	species	3.87540856	4.616861149	4.616861149	5.358313737	1.048572306	2		1	5340
1361	eukaryota	Chromista	Bacillariophyta	Fragilariophyceae	Licmophorales	Ulnariaceae	Tabularia	fasciculata	Tabularia fasciculata	Synedra affinis		Tabularia fasciculata	species	1.77815125	2.813193353	3.040206628	3.522444234	0.494742608	79	1	2	590882
1400	eukaryota	Chromista	Bacillariophyta	Bacillariophyceae	Pennales						1000
1401	eukaryota	Chromista	Haptophyta	Coccolithophyceae	Isochrysidales	Isochrysidaceae	Chrysidalis	sp	Chrysidalis sp		660
1402	eukaryota	Chromista	Ochrophyta	Chrysophyceae	Hibberdiales	Stylococcaceae	Derepyxis	sp	Derepyxis sp		370
1403	eukaryota	Chromista	Bigyra	Bicosea	Bicosecida	Pseudodendromonadaceae	Pseudodendromonas	sp	Pseudodendromonas sp		150
1404	eukaryota	Chromista	Haptophyta	Haptophyceae	Prymnesiales	Chrysochromulinaceae	Chrysochromulina	sp	Chrysochromulina sp		40	Chrysochromulina	genus	0.900609446	1.571232286	1.568146648	2.201397124	0.29373611	2709	1	2	2160
1405	eukaryota	Protozoa	Choanozoa	Choanoflagellatea	Craspedida	Codonosigaceae	Cladomonas	sp	Cladomonas sp		70
1501	eukaryota	Chromista	Ochrophyta	Synurophyceae	Chloramoebales	Chloramoebaceae	Phacomonas	sp	Phacomonas sp		150
1502	eukaryota	Chromista	Ochrophyta	Xanthophyceae	Rhizochloridales	Stipitococcaceae	Stipitococcus	sp	Stipitococcus sp		500	Stipitococcus	genus	1.940516485	1.992641222	1.969390912	2.075546961	0.057214083	6		1	2124
1503	eukaryota	Chromista	Ochrophyta	Xanthophyceae	Heterogloeales	Characidiopsidaceae	Characidiopsis	sp	Characidiopsis sp		250
1504	eukaryota	Chromista	Ochrophyta	Xanthophyceae	Mischococcales	Pleurochloridaceae	Pleurochloris	sp	Pleurochloris sp		860
1505	eukaryota	Chromista	Ochrophyta	Xanthophyceae	Mischococcales	Pleurochloridaceae	Chloridella	sp	Chloridella sp		250
1506	eukaryota	Chromista	Ochrophyta	Xanthophyceae	Mischococcales	Pleurochloridaceae	Monallantus	sp	Monallantus sp		300
1507	eukaryota	Chromista	Ochrophyta	Xanthophyceae	Mischococcales	Pleurochloridaceae	Monodus	sp	Monodus sp		300	Monodus	genus	2.358562977	2.358562977	2.358562977	2.358562977		1	1	1	1941
1508	eukaryota	Chromista	Ochrophyta	Xanthophyceae	Mischococcales	Pleurochloridaceae	Chlorocloster	sp	Chlorocloster sp		750	Chlorocloster	genus	1.277732953	1.696161386	1.763285646	2.124439011	0.347077302	8	1	2	1975
1509	eukaryota	Chromista	Ochrophyta	Xanthophyceae	Mischococcales	Centritactaceae	Pseudotetraedron	sp	Pseudotetraedron sp		380
1510	eukaryota	Chromista	Ochrophyta	Xanthophyceae	Mischococcales	Pleurochloridaceae	Polyedriella	sp	Polyedriella sp		720
1511	eukaryota	Chromista	Ochrophyta	Xanthophyceae	Mischococcales	Pleurochloridaceae	Tetraedriella	sp	Tetraedriella sp		1000
1512	eukaryota	Chromista	Ochrophyta	Xanthophyceae	Mischococcales	Pleurochloridaceae	Tetraedriella	spinigera	Tetraedriella spinigera		1500
1513	eukaryota	Chromista	Ochrophyta	Eustigmatophyceae	Eustigmatales	Eustigmataceae	Pseudostaurastrum	sp	Pseudostaurastrum sp		1500
1514	eukaryota	Chromista	Ochrophyta	Xanthophyceae	Mischococcales	Pleurochloridaceae	Goniochloris	sp	Goniochloris sp		200	Goniochloris	genus	1.823908741	2.909085487	3.050404145	3.799340549	0.557238087	146		1	1960
1515	eukaryota	Chromista	Ochrophyta	Xanthophyceae	Mischococcales	Pleurochloridaceae	Isthmochloron	sp	Isthmochloron sp		200
1516	eukaryota	Chromista	Ochrophyta	Xanthophyceae	Mischococcales	Pleurochloridaceae	Isthmochloron	lobulatum	Isthmochloron lobulatum		400
1517	eukaryota	Chromista	Ochrophyta	Xanthophyceae	Mischococcales	Botrydiopsidaceae	Botrydiopsis	sp	Botrydiopsis sp		12000
1518	eukaryota	Chromista	Ochrophyta	Xanthophyceae	Mischococcales	Botrydiopsidaceae	Botrydiopsis	arhiza	Botrydiopsis arhiza		12000
1519	eukaryota	Chromista	Ochrophyta	Xanthophyceae	Mischococcales	Botryochloridaceae	Botryochloris	sp	Botryochloris sp		150
1520	eukaryota	Chromista	Ochrophyta	Eustigmatophyceae	Eustigmatales	Chlorobothryaceae	Chlorobotrys	sp	Chlorobotrys sp		150
1521	eukaryota	Chromista	Ochrophyta	Xanthophyceae	Mischococcales	Mischococcaceae	Mischococcus	sp	Mischococcus sp		250
1522	eukaryota	Chromista	Ochrophyta	Xanthophyceae	Mischococcales	Characiopsidaceae	Characiopsis	sp	Characiopsis sp		800	Characiopsis	genus	2.37675071	3.331843033	3.632282122	3.770740847	0.588605731	5	1	2	1979
1523	eukaryota	Chromista	Ochrophyta	Xanthophyceae	Mischococcales	Characiopsidaceae	Characiopsis	subulata	Characiopsis subulata		800	Characiopsis	genus	2.37675071	3.331843033	3.632282122	3.770740847	0.588605731	5	1	2	1979
1524	eukaryota	Chromista	Ochrophyta	Xanthophyceae	Mischococcales	Characiopsidaceae	Characiopsis	longipes	Characiopsis longipes		2500	Characiopsis	genus	2.37675071	3.331843033	3.632282122	3.770740847	0.588605731	5	1	2	1979
1525	eukaryota	Chromista	Ochrophyta	Xanthophyceae	Mischococcales	Characiopsidaceae	Characiopsis	aculeata	Characiopsis aculeata		5000	Characiopsis	genus	2.37675071	3.331843033	3.632282122	3.770740847	0.588605731	5	1	2	1979
1526	eukaryota	Chromista	Ochrophyta	Xanthophyceae	Mischococcales	Centritactaceae	Centritractus	sp	Centritractus sp		1450
1527	eukaryota	Chromista	Ochrophyta	Xanthophyceae	Mischococcales	Ophiocytiaceae	Ophiocytium	sp	Ophiocytium sp		3900	Ophiocytium	genus	1.777743271	2.742343668	2.739747346	3.364823998	0.486586795	62	1	3	2016
1528	eukaryota	Chromista	Ochrophyta	Xanthophyceae	Tribonematales	Tribonemataceae	Heterothrix	sp	Heterothrix sp		100
1529	eukaryota	Chromista	Ochrophyta	Xanthophyceae	Tribonematales	Tribonemataceae	Bumilleria	sp	Bumilleria sp		100
1530	eukaryota	Chromista	Ochrophyta	Xanthophyceae	Tribonematales	Tribonemataceae	Tribonema	sp	Tribonema sp		425	Tribonema	genus	2.100370545	2.778812808	2.283579266	4.157570634	0.666787591	29		3	2053
1531	eukaryota	Chromista	Ochrophyta	Xanthophyceae	Tribonematales	Tribonemataceae	Tribonema	minus	Tribonema minus		425	Tribonema	genus	2.100370545	2.778812808	2.283579266	4.157570634	0.666787591	29		3	2053
1532	eukaryota	Chromista	Ochrophyta	Xanthophyceae	Tribonematales	Tribonemataceae	Tribonema	vulgare	Tribonema vulgare		425	Tribonema	genus	2.100370545	2.778812808	2.283579266	4.157570634	0.666787591	29		3	2053
1533	eukaryota	Chromista	Ochrophyta	Xanthophyceae	Tribonematales	Tribonemataceae	Tribonema	viride	Tribonema viride		425	Tribonema	genus	2.100370545	2.778812808	2.283579266	4.157570634	0.666787591	29		3	2053
1534	eukaryota	Chromista	Ochrophyta	Xanthophyceae	Botrydiales	Botrydiaceae	Botrydium	sp	Botrydium sp		425
1535	eukaryota	Chromista	Ochrophyta	Xanthophyceae	Vaucheriales	Vaucheriaceae	Vaucheria	sp	Vaucheria sp		425	Vaucheria	genus	5.759747899	5.759747899	5.759747899	5.759747899		1		1	2084
1536	eukaryota	Chromista	Ochrophyta	Xanthophyceae	Vaucheriales	Vaucheriaceae	Vaucheria	sessilis	Vaucheria sessilis		425	Vaucheria	genus	5.759747899	5.759747899	5.759747899	5.759747899		1		1	2084
1537	eukaryota	Chromista	Ochrophyta	Xanthophyceae	Mischococcales	Pleurochloridaceae	Trachydiscus	sp	Trachydiscus sp		425
1538	eukaryota	Chromista	Ochrophyta	Eustigmatophyceae	Eustigmatales	Pseudocharaciopsidaceae	Ellipsoidion	sp	Ellipsoidion sp		425
1539	eukaryota	Chromista	Ochrophyta	Xanthophyceae	Mischococcales	Gloeobotrydaceae	Gloeobotrys	sp	Gloeobotrys sp		5000	Gloeobotrys	genus	2.367239112	2.601083761	2.564126562	2.811096765	0.149401127	10		1	2038
1540	eukaryota	Chromista	Ochrophyta	Synurophyceae	Chloramoebales	Chloramoebaceae	Nephrochloris	incertae	Nephrochloris incertae		5000
1541	eukaryota	Chromista	Ochrophyta	Xanthophyceae	Mischococcales	Pleurochloridaceae	Goniochloris	mutica	Goniochloris mutica	Polyedrium muticum / Tetraedron muticum	600	Tetraedron muticum	species	1.348888723	2.191021076	2.186714272	2.635483747	0.253370379	49	1	2	5700
1542	eukaryota	Chromista	Ochrophyta	Xanthophyceae	Mischococcales	Centritactaceae	Bumilleriopsis	sp	Bumilleriopsis sp		1000
1543	eukaryota	Chromista	Ochrophyta	Xanthophyceae	Tribonematales	Tribonemataceae	Tribonema	angustissimum	Tribonema angustissimum			Tribonema	genus	2.100370545	2.778812808	2.283579266	4.157570634	0.666787591	29		3	2053
1544	eukaryota	Chromista	Ochrophyta	Xanthophyceae	Tribonematales	Xanthonemataceae	Xanthonema	exile	Xanthonema exile	Heterothrix exilis
1545	eukaryota	Chromista	Ochrophyta	Xanthophyceae	Mischococcales	Gloeobotrydaceae	Chlorosaccus	fluidus	Chlorosaccus fluidus
1546	eukaryota	Chromista	Ochrophyta	Eustigmatophyceae	Eustigmatales	Eustigmataceae	Pseudostaurastrum	hastatum	Pseudostaurastrum hastatum	Tetraedron hastatum / Polyedrium tetraedricum f hastatum / Polyedrium hastatum		Tetraedron	genus	1.204119983	2.165320579	2.161368002	3.401400541	0.408872634	1516	1	7	5661
1597	eukaryota	Chromista	Ochrophyta	Xanthophyceae							90
1598	eukaryota	Chromista	Ochrophyta	Xanthophyceae							300
1599	eukaryota	Chromista	Ochrophyta	Xanthophyceae							1500
1600	eukaryota	Chromista	Ochrophyta	Xanthophyceae	Mischococcales	Centritactaceae	Bumilleriopsis	brevis	Bumilleriopsis brevis		1000
1701	eukaryota	Protozoa	Dinophyta	Dinophyceae	Gymnodiniales	Gymnodiniaceae	Amphidinium	sp	Amphidinium sp		1300	Amphidinium	genus	1.728028954	2.5300695	2.662757832	3.400239856	0.39430227	61	1	3	9997
1702	eukaryota	Protozoa	Dinophyta	Dinophyceae	Gymnodiniales	Gymnodiniaceae	Amphidinium	turicense	Amphidinium turicense		1300	Amphidinium	genus	1.728028954	2.5300695	2.662757832	3.400239856	0.39430227	61	1	3	9997
1703	eukaryota	Protozoa	Dinophyta	Dinophyceae	Gymnodiniales	Gymnodiniaceae	Gymnodinium	sp	Gymnodinium sp		1500	Gymnodinium	genus	1.752422625	2.994137544	2.997095009	4.477121255	0.582672534	7530	1	7	10031
1704	eukaryota	Protozoa	Dinophyta	Dinophyceae	Gymnodiniales	Gymnodiniaceae	Gymnodinium	cnecoides	Gymnodinium cnecoides		1500	Gymnodinium	genus	1.752422625	2.994137544	2.997095009	4.477121255	0.582672534	7530	1	7	10031
1705	eukaryota	Protozoa	Dinophyta	Dinophyceae	Gymnodiniales	Gymnodiniaceae	Gymnodinium	lantzschii	Gymnodinium lantzschii		1100	Gymnodinium	genus	1.752422625	2.994137544	2.997095009	4.477121255	0.582672534	7530	1	7	10031
1706	eukaryota	Protozoa	Dinophyta	Dinophyceae	Gymnodiniales	Gymnodiniaceae	Gymnodinium	helveticum	Gymnodinium helveticum		18000	Gymnodinium helveticum	species	3	3.713109324	3.903089987	4.326335861	0.363524712	882	1	2	180899
1707	eukaryota	Protozoa	Dinophyta	Dinophyceae	Gymnodiniales	Gymnodiniaceae	Gymnodinium	mirabile	Gymnodinium mirabile		40000	Gymnodinium	genus	1.752422625	2.994137544	2.997095009	4.477121255	0.582672534	7530	1	7	10031
1708	eukaryota	Protozoa	Dinophyta	Dinophyceae	Gymnodiniales	Gymnodiniaceae	Gymnodinium	uberrimum	Gymnodinium uberrimum		6300	Gymnodinium uberrimum	species	3	3.758751827	3.963787827	4.37804518	0.347985599	1009		1	180910
1709	eukaryota	Protozoa	Dinophyta	Dinophyceae	Gymnodiniales	Gymnodiniaceae	Gymnodinium	excavatum	Gymnodinium excavatum		40000	Gymnodinium	genus	1.752422625	2.994137544	2.997095009	4.477121255	0.582672534	7530	1	7	10031
1710	eukaryota	Protozoa	Dinophyta	Dinophyceae	Gymnodiniales	Gymnodiniaceae	Gyrodinium	sp	Gyrodinium sp		40000	Gyrodinium	genus	3.303109622	3.303109622	3.303109622	3.303109622		1	1	1	10077
1711	eukaryota	Protozoa	Dinophyta	Dinophyceae	Gymnodiniales	Gymnodiniaceae	Katodinium	sp	Katodinium sp		40000	Katodinium	genus	2.301029996	3.032111958	3	3.741427379	0.333909454	34	1	2	10104
1712	eukaryota	Protozoa	Dinophyta	Dinophyceae	Peridiniales	Peridiniaceae	Glenodinium	sp	Glenodinium sp		2500	Glenodinium	genus	2.120178938	3.101359301	3.016703317	4.127865767	0.535030592	61	1	4	10174
1713	eukaryota	Protozoa	Dinophyta	Dinophyceae	Peridiniales	Pfiesteriaceae	Tyrannodinium	edax	Tyrannodinium edax	Glenodinium edax	5000
1714	eukaryota	Protozoa	Dinophyta	Dinophyceae	Gymnodiniales	Hemidiniaceae	Hemidinium	sp	Hemidinium sp		5000	Hemidinium	genus	3.647578554	3.860722549	3.857799271	4.087532976	0.159503307	10		1	10159
1715	eukaryota	Protozoa	Dinophyta	Dinophyceae	Gymnodiniales	Hemidiniaceae	Hemidinium	nasutum	Hemidinium nasutum		5000	Hemidinium	genus	3.647578554	3.860722549	3.857799271	4.087532976	0.159503307	10		1	10159
1716	eukaryota	Protozoa	Dinophyta	Dinophyceae	Peridiniales	Glenodiniopsidaceae	Glenodiniopsis	sp	Glenodiniopsis sp		5000
1717	eukaryota	Protozoa	Dinophyta	Dinophyceae	Peridiniales	Peridiniaceae	Cleistoperidinium	sp	Cleistoperidinium sp		5000
1718	eukaryota	Protozoa	Dinophyta	Dinophyceae	Peridiniales	Peridiniaceae	Peridinium	sp	Peridinium sp		8000	Peridinium	genus	2.224558959	3.454495807	3.307964203	5.051634804	0.602324604	4937	1.001005025	7	10212
1719	eukaryota	Protozoa	Dinophyta	Dinophyceae	Peridiniales	Peridiniaceae	Peridinium	cinctum	Peridinium cinctum		25000	Peridinium cinctum	species	3.501378358	4.260863967	4.477121255	5.051634804	0.335706697	315	1	5	10329
1720	eukaryota	Protozoa	Dinophyta	Dinophyceae	Peridiniales	Peridiniaceae	Peridinium	bipes	Peridinium bipes		12000	Peridinium bipes	species	3.84509804	4.235532398	3.954242509	4.858837851	0.406179399	29		1	10335
1721	eukaryota	Protozoa	Dinophyta	Dinophyceae	Peridiniales	Peridiniaceae	Peridinium	aciculiferum	Peridinium aciculiferum		15000	Peridinium aciculiferum	species	3.113943352	3.823402058	3.929380639	4.358353701	0.329167858	33		2	10302
1722	eukaryota	Protozoa	Dinophyta	Dinophyceae	Peridiniales	Peridiniaceae	Peridinium	willei	Peridinium willei		25000	Peridinium willei	species	3.625472966	4.243872498	3.954242509	4.900923925	0.344655624	393	1	3	10256
1723	eukaryota	Protozoa	Dinophyta	Dinophyceae	Peridiniales	Peridiniaceae	Peridinium	lomnickii	Peridinium lomnickii		25000	Peridinium	genus	2.224558959	3.454495807	3.307964203	5.051634804	0.602324604	4937	1.001005025	7	10212
1724	eukaryota	Protozoa	Dinophyta	Dinophyceae	Peridiniales	Peridiniaceae	Peridinium	umbonatum	Peridinium umbonatum	Peridinium inconspicuum	4500	Peridinium umbonatum	species	2.224558959	3.003830178	2.914344691	4.003167573	0.434455664	135	1.002325581	3	10334
1725	eukaryota	Protozoa	Dinophyta	Dinophyceae	Peridiniales	Peridiniaceae	Peridinium	umbonatum	Peridinium umbonatum	Peridinium pusillum	3000	Peridinium umbonatum	species	2.224558959	3.003830178	2.914344691	4.003167573	0.434455664	135	1.002325581	3	10334
1726	eukaryota	Protozoa	Dinophyta	Dinophyceae	Peridiniales	Peridiniaceae	Peridiniopsis	sp	Peridiniopsis sp		15000	Peridiniopsis	genus	2.776943198	3.53785337	3.667452953	4.502424591	0.483045	336	1	3	10195
1727	eukaryota	Protozoa	Dinophyta	Dinophyceae	Peridiniales	Peridiniaceae	Naiadinium	polonicum	Naiadinium polonicum	Peridiniopsis polonicum / Peridinium polonicum	15000	Peridinium polonicum	species	3.204119983	3.815201417	3.780451102	4.579497783	0.39763193	43	1	3	180927
1728	eukaryota	Protozoa	Dinophyta	Dinophyceae	Peridiniales	Peridiniaceae	Peridiniopsis	elpatiewskyi	Peridiniopsis elpatiewskyi		12000	Peridiniopsis	genus	2.776943198	3.53785337	3.667452953	4.502424591	0.483045	336	1	3	10195
1729	eukaryota	Protozoa	Dinophyta	Dinophyceae	Peridiniales	Peridiniaceae	Peridiniopsis	cunningtonii	Peridiniopsis cunningtonii		12000	Peridinium cunningtonii	species	2.875061263	3.582853589	3.602059991	4.494022005	0.461765689	83		1	180923
1730	eukaryota	Protozoa	Dinophyta	Dinophyceae	Peridiniales	Peridiniaceae	Peridiniopsis	penardi	Peridiniopsis penardi		12000	Peridinium penardii	species	3.230448921	3.971035929	4	4.653694795	0.58199945	4		1	180926
1731	eukaryota	Protozoa	Dinophyta	Dinophyceae	Gonyaulacales	Gonyaulacaceae	Gonyaulax	apiculata	Gonyaulax apiculata		12000	Gonyaulax	genus	2.94067583	3.484541819	3.497149506	4.175111545	0.325102287	21	1	1	10359
1732	eukaryota	Protozoa	Dinophyta	Dinophyceae	Gonyaulacales	Ceratiaceae	Ceratium	sp	Ceratium sp		45000	Ceratium	genus	3.643452676	4.250534603	4.397940009	5.167870929	0.291793148	1362	1	7	10397
1733	eukaryota	Protozoa	Dinophyta	Dinophyceae	Gonyaulacales	Ceratiaceae	Ceratium	hirundinella	Ceratium hirundinella		45000	Ceratium hirundinella	species	3.643452676	4.263229441	4.397940009	4.908884011	0.284107351	1202	1	6	10411
1734	eukaryota	Protozoa	Dinophyta	Dinophyceae	Gonyaulacales	Ceratiaceae	Ceratium	cornutum	Ceratium cornutum		45000	Ceratium cornutum	species	3.84509804	4.206842318	4.190105621	4.602059991	0.388317788	4		1	10451
1735	eukaryota	Protozoa	Dinophyta	Dinophyceae	Gonyaulacales	Ceratiaceae	Ceratium	furcoides	Ceratium furcoides		45000	Ceratium	genus	3.643452676	4.250534603	4.397940009	5.167870929	0.291793148	1362	1	7	10397
1736	eukaryota	Protozoa	Dinophyta	Dinophyceae	Phytodiniales	Phytodiniaceae	Cystodinium	sp	Cystodinium sp		45000
1737	eukaryota	Protozoa	Dinophyta	Dinophyceae	Phytodiniales	Phytodiniaceae	Cystodinedria	sp	Cystodinedria sp		45000
1738	eukaryota	Protozoa	Dinophyta	Dinophyceae	Phytodiniales	Phytodiniaceae	Phytodinedria	sp	Phytodinedria sp		45000
1739	eukaryota	Protozoa	Dinophyta	Dinophyceae	Gonyaulacales	Ceratiaceae	Ceratium	sp	Ceratium sp		40000	Ceratium	genus	3.643452676	4.250534603	4.397940009	5.167870929	0.291793148	1362	1	7	10397
1740	eukaryota	Protozoa	Dinophyta	Dinophyceae	Peridiniales						10000
1741	eukaryota	Protozoa	Dinophyta	Dinophyceae	Gymnodiniales	Gymnodiniaceae	Gymnodinium	wawrikae	Gymnodinium wawrikae		3500	Gymnodinium	genus	1.752422625	2.994137544	2.997095009	4.477121255	0.582672534	7530	1	7	10031
1742	eukaryota	Protozoa	Dinophyta	Dinophyceae	Phytodiniales	Phytodiniaceae	Tetradinium	sp	Tetradinium sp		3500
1744	eukaryota	Protozoa	Dinophyta	Dinophyceae	Lophodiniales	Lophodiniaceae	Woloszynskia	sp	Woloszynskia sp		8000	Woloszynskia	genus	3.002300003	3.61777864	3.597520775	4.160913702	0.249547116	225	1	1	10123
1747	eukaryota	Protozoa	Dinophyta	Dinophyceae	Peridiniales						3000
1748	eukaryota	Protozoa	Dinophyta	Dinophyceae	Peridiniales						1100
1749	eukaryota	Protozoa	Dinophyta	Dinophyceae	Peridiniales						5000
1750	eukaryota	Protozoa	Dinophyta	Dinophyceae	Peridiniales						20000
1751	eukaryota	Protozoa	Dinophyta	Dinophyceae	Peridiniales	Peridiniaceae	Peridinium	wierzejskii	Peridinium wierzejskii		7200	Peridinium	genus	2.224558959	3.454495807	3.307964203	5.051634804	0.602324604	4937	1.001005025	7	10212
1752	eukaryota	Protozoa	Dinophyta	Dinophyceae	Peridiniales	Peridiniaceae	Glenodinium	sanguineum	Glenodinium sanguineum			Glenodinium	genus	2.120178938	3.101359301	3.016703317	4.127865767	0.535030592	61	1	4	10174
1753	eukaryota	Protozoa	Dinophyta	Dinophyceae	Peridiniales	Peridiniaceae	Peridinium	sp	Peridinium sp		1500	Peridinium	genus	2.224558959	3.454495807	3.307964203	5.051634804	0.602324604	4937	1.001005025	7	10212
1754	eukaryota	Protozoa	Dinophyta	Dinophyceae	Peridiniales	Peridiniaceae	Peridinium	sp	Peridinium sp		4000	Peridinium	genus	2.224558959	3.454495807	3.307964203	5.051634804	0.602324604	4937	1.001005025	7	10212
1755	eukaryota	Protozoa	Dinophyta	Dinophyceae	Peridiniales	Peridiniaceae	Peridinium	sp	Peridinium sp		10000	Peridinium	genus	2.224558959	3.454495807	3.307964203	5.051634804	0.602324604	4937	1.001005025	7	10212
1756	eukaryota	Protozoa	Dinophyta	Dinophyceae	Peridiniales	Peridiniaceae	Peridinium	sp	Peridinium sp		50000	Peridinium	genus	2.224558959	3.454495807	3.307964203	5.051634804	0.602324604	4937	1.001005025	7	10212
2001	eukaryota	Chromista	Cryptophyta	Cryptophyceae	Cryptomonadales	Cryptomonadaceae	Cryptomonas	sp	Cryptomonas sp		2500	Cryptomonas	genus	1.816638945	2.991151421	3.078908019	4.099680641	0.386528247	18005	1	7	10635
2002	eukaryota	Chromista	Cryptophyta	Cryptophyceae	Cryptomonadales	Cryptomonadaceae	Cryptomonas	erosa	Cryptomonas erosa		1500	Cryptomonas erosa	species	2.098712931	2.977346527	3.033007565	3.854609638	0.417887517	2619	1	6	10641
2003	eukaryota	Chromista	Cryptophyta	Cryptophyceae	Cryptomonadales	Cryptomonadaceae	Cryptomonas	reflexa	Cryptomonas reflexa		2200	Cryptomonas reflexa	species	2.254222216	2.950717702	3.113312569	3.94173724	0.448485113	1982		1	10659
2004	eukaryota	Chromista	Cryptophyta	Cryptophyceae	Cryptomonadales	Cryptomonadaceae	Cryptomonas	marssonii	Cryptomonas marssonii		2500	Cryptomonas marssonii	species	2.201852121	2.927593625	3.041341968	3.701970722	0.345898578	3023		1	10648
2005	eukaryota	Chromista	Cryptophyta	Cryptophyceae	Cryptomonadales	Cryptomonadaceae	Cryptomonas	rostrata	Cryptomonas rostrata		4000	Cryptomonas	genus	1.816638945	2.991151421	3.078908019	4.099680641	0.386528247	18005	1	7	10635
2006	eukaryota	Chromista	Cryptophyta	Cryptophyceae	Cryptomonadales	Cryptomonadaceae	Cryptomonas	tetrapyrenoidosa	Cryptomonas tetrapyrenoidosa		3000	Cryptomonas	genus	1.816638945	2.991151421	3.078908019	4.099680641	0.386528247	18005	1	7	10635
2007	eukaryota	Chromista	Cryptophyta	Cryptophyceae	Cryptomonadales	Cryptomonadaceae	Cryptomonas	ovata	Cryptomonas ovata		3400	Cryptomonas ovata	species	2.482873584	3.097678681	3.102594907	3.76102224	0.320667142	613	1	7	10646
2008	eukaryota	Chromista	Cryptophyta	Cryptophyceae	Cryptomonadales	Cryptomonadaceae	Cryptomonas	butschlii	Cryptomonas butschlii		3000	Cryptomonas	genus	1.816638945	2.991151421	3.078908019	4.099680641	0.386528247	18005	1	7	10635
2009	eukaryota	Chromista	Cryptophyta	Cryptophyceae	Pyrenomonadales	Pyrenomonadaceae	Rhodomonas	pusilla	Rhodomonas pusilla	Cryptomonas pusilla	150	Rhodomonas	genus	1.149834697	2.068902527	2.086500326	2.803449175	0.340364327	7099	1	6	10663
2010	eukaryota	Chromista	Cryptophyta	Cryptophyceae	Cryptomonadales	Cryptomonadaceae	Cryptomonas	obovata	Cryptomonas obovata		1600	Cryptomonas obovata	species	2.556302501	2.954427309	2.737722593	3.569256833	0.540129448	3		1	180947
2011	eukaryota	Chromista	Cryptophyta	Cryptophyceae	Cryptomonadales	Cryptomonadaceae	Cryptomonas	rostratiformis	Cryptomonas rostratiformis		6800	Cryptomonas rostratiformis	species	2.939144699	3.3712681	3.375081159	3.834393551	0.202615672	335	1	3	10660
2012	eukaryota	Chromista	Cryptophyta	Cryptophyceae	Cryptomonadales	Campylomonadaceae	Chilomonas	sp	Chilomonas sp		1300	Chilomonas	genus	2.812646605	3.063787371	3.041341968	3.50242712	0.111817492	58		1	10610
2013	eukaryota	Chromista	Cryptophyta	Cryptophyceae	Cryptomonadales	Cyathomonadaceae	Goniomonas	truncata	Goniomonas truncata	Cyathomonas truncata	300
2014	eukaryota	Chromista	Katablepharidophyta	Katablepharidophyceae	Katablephariales	Katablepharidaceae	Katablepharis	sp	Katablepharis sp		200
2015	eukaryota	Chromista	Katablepharidophyta	Katablepharidophyceae	Katablephariales	Katablepharidaceae	Katablepharis	ovalis	Katablepharis ovalis		200
2016	eukaryota	Chromista	Katablepharidophyta	Katablepharidophyceae	Katablephariales	Katablepharidaceae	Katablepharis	notonectoides	Katablepharis notonectoides		200
2017	eukaryota	Plantae	Chlorophyta	Nephroselmidophyceae	Nephroselmidales	Nephroselmidaceae	Sennia	sp	Sennia sp		200
2018	eukaryota	Chromista	Cryptophyta	Cryptophyceae	Tetragonidiales	Tetragonidiaceae	Tetragonidium	sp	Tetragonidium sp		200
2019	eukaryota	Plantae	Chlorophyta	Mamiellophyceae	Mamiellales	Monomastigaceae	Monomastix	sp	Monomastix sp		200
2020	eukaryota	Chromista	Cryptophyta	Cryptophyceae	Cryptomonadales	Cryptomonadaceae	Cryptochrysis	sp	Cryptochrysis sp		60
2021	eukaryota	Chromista	Cryptophyta	Cryptophyceae	Pyrenomonadales	Pyrenomonadaceae	Rhodomonas	sp	Rhodomonas sp		150	Rhodomonas	genus	1.149834697	2.068902527	2.086500326	2.803449175	0.340364327	7099	1	6	10663
2022	eukaryota	Chromista	Cryptophyta	Cryptophyceae	Pyrenomonadales	Pyrenomonadaceae	Rhodomonas	lens	Rhodomonas lens		600	Rhodomonas lens	species	2.265314443	2.293321994	2.298849029	2.299358827	0.01372268	6		1	10666
2023	eukaryota	Chromista	Cryptophyta	Cryptophyceae	Pyrenomonadales	Pyrenomonadaceae	Rhodomonas	lacustris	Rhodomonas lacustris		180	Rhodomonas lacustris	species	1.704520867	2.203698746	2.096884496	2.803449175	0.231650908	4940	1	3	10667
2024	eukaryota	Chromista	Cryptophyta	Cryptophyceae	Pyrenomonadales	Pyrenomonadaceae	Rhodomonas	minuta	Rhodomonas minuta		120	Rhodomonas minuta	species	1.149834697	1.635798701	1.532627001	2.160708572	0.229667136	1500	1	3	10665
2025	eukaryota	Chromista	Cryptophyta	Cryptophyceae	Pyrenomonadales	Pyrenomonadaceae	Plagioselmis	nannoplanctica	Plagioselmis nannoplanctica	Rhodomonas minuta var Nannoplanctica / Rhodomonas lacustris var Nannoplanctica / Rhodomonas minuta	100	Rhodomonas minuta	species	1.149834697	1.635798701	1.532627001	2.160708572	0.229667136	1500	1	3	10665
2026	eukaryota	Chromista	Cryptophyta	Cryptophyceae	Pyrenomonadales	Chroomonadaceae	Chroomonas	sp	Chroomonas sp		80	Chroomonas	genus	1.57634135	2.560950729	2.697328057	3.50242712	0.434335722	4596	1	5	10613
2027	eukaryota	Chromista	Cryptophyta	Cryptophyceae	Pyrenomonadales	Chroomonadaceae	Chroomonas	nordstedtii	Chroomonas nordstedtii	Cryptomonas nordstedtii	150	Chroomonas nordstedtii	species	1.57634135	2.15052894	2.205068964	2.722461157	0.220870785	440	1	1	10634
2028	eukaryota	Chromista	Cryptophyta	Cryptophyceae	Pyrenomonadales	Chroomonadaceae	Komma	caudata	Komma caudata	Chroomonas caudata	150
2029	eukaryota	Chromista	Cryptophyta	Cryptophyceae	Pyrenomonadales	Chroomonadaceae	Komma	caudata	Komma caudata	Chroomonas acuta	150	Chroomonas acuta	species	1.57634135	1.686169287	1.57634135	2.015653099	0.219655874	4	1	1	331224
2030	eukaryota	Chromista	Cryptophyta	Cryptophyceae	Cryptomonadales	Cryptomonadaceae	Cryptomonas	phaseolus	Cryptomonas phaseolus		1500	Cryptomonas	genus	1.816638945	2.991151421	3.078908019	4.099680641	0.386528247	18005	1	7	10635
2031	eukaryota	Chromista	Cryptophyta	Cryptophyceae	Cryptomonadales	Cryptomonadaceae	Cryptaulax	sp	Cryptaulax sp		400
2032	eukaryota	Chromista	Cryptophyta	Cryptophyceae	Cryptomonadales	Cryptomonadaceae	Cryptaulax	rhomboidea	Cryptaulax rhomboidea		300
2033	eukaryota	Chromista	Cryptophyta	Cryptophyceae	Cryptomonadales	Cryptomonadaceae	Cryptaulax	vulgaris	Cryptaulax vulgaris		300
2034	eukaryota	Chromista	Cryptophyta	Cryptophyceae	Cryptomonadales	Campylomonadaceae	Chilomonas	cryptomonadoides	Chilomonas cryptomonadoides		350	Chilomonas	genus	2.812646605	3.063787371	3.041341968	3.50242712	0.111817492	58		1	10610
2035	eukaryota	Chromista	Cryptophyta	Cryptophyceae	Cryptomonadales	Cryptomonadaceae	Cryptomonas	caudata	Cryptomonas caudata		800	Cryptomonas	genus	1.816638945	2.991151421	3.078908019	4.099680641	0.386528247	18005	1	7	10635
2096	eukaryota	Chromista	Cryptophyta	Cryptophyceae	Cryptomonadales	Cryptomonadaceae	Cryptomonas	sp	Cryptomonas sp		1500	Cryptomonas	genus	1.816638945	2.991151421	3.078908019	4.099680641	0.386528247	18005	1	7	10635
2097	eukaryota	Chromista	Cryptophyta	Cryptophyceae	Cryptomonadales	Cryptomonadaceae	Cryptomonas	sp	Cryptomonas sp		2500	Cryptomonas	genus	1.816638945	2.991151421	3.078908019	4.099680641	0.386528247	18005	1	7	10635
2098	eukaryota	Chromista	Cryptophyta	Cryptophyceae	Cryptomonadales	Cryptomonadaceae	Cryptomonas	sp	Cryptomonas sp		4000	Cryptomonas	genus	1.816638945	2.991151421	3.078908019	4.099680641	0.386528247	18005	1	7	10635
2099	eukaryota	Chromista	Cryptophyta	Cryptophyceae	Cryptomonadales						300
2100	eukaryota	Chromista	Cryptophyta	Cryptophyceae	Cryptomonadales						1200
2201	eukaryota	Chromista	Ochrophyta	Raphidophyceae	Chattonellales	Vacuolariaceae	Gonyostomum	sp	Gonyostomum sp		8000
2202	eukaryota	Chromista	Ochrophyta	Raphidophyceae	Chattonellales	Vacuolariaceae	Gonyostomum	semen	Gonyostomum semen		10000
2203	eukaryota	Chromista	Ochrophyta	Raphidophyceae	Chattonellales	Vacuolariaceae	Vacuolaria	sp	Vacuolaria sp		25000	Vacuolaria	genus	3.722222464	3.722222464	3.722222464	3.722222464		1		1	10595
2204	eukaryota	Chromista	Ochrophyta	Raphidophyceae	Chattonellales	Vacuolariaceae	Vacuolaria	virescens	Vacuolaria virescens		25000	Vacuolaria	genus	3.722222464	3.722222464	3.722222464	3.722222464		1		1	10595
2205	eukaryota	Chromista	Ochrophyta	Raphidophyceae	Chattonellales	Vacuolariaceae	Merotricha	sp	Merotricha sp		25000
2301	eukaryota	Protozoa	Euglenozoa	Euglenophyceae	Eutreptiales	Astasiaceae	Astasia	sp	Astasia sp		1700
2302	eukaryota	Protozoa	Euglenozoa	Euglenophyceae	Euglenales	Colaciaceae	Colacium	sp	Colacium sp		1800	Colacium	genus	2.664943481	3.183098273	3.301247197	3.372605189	0.288903227	9		1	9754
2303	eukaryota	Protozoa	Euglenozoa	Euglenophyceae	Euglenales	Colaciaceae	Colacium	calvum	Colacium calvum		1800	Colacium	genus	2.664943481	3.183098273	3.301247197	3.372605189	0.288903227	9		1	9754
2304	eukaryota	Protozoa	Euglenozoa	Euglenophyceae	Euglenales	Euglenaceae	Euglena	sp	Euglena sp		3000	Euglena	genus	2.120409395	3.255653602	3.397800566	4.698970004	0.548992323	635	1	7	9620
2305	eukaryota	Protozoa	Euglenozoa	Euglenophyceae	Euglenales	Euglenaceae	Euglena	acus	Euglena acus		2500	Euglena acus	species	2.472268752	2.93161098	2.838849091	3.861545164	0.458775482	32	1	3	9622
2306	eukaryota	Protozoa	Euglenozoa	Euglenophyceae	Euglenales	Euglenaceae	Euglena	viridis	Euglena viridis		2500	Euglena viridis	species	3.436692598	3.571365083	3.647817482	3.692406235	0.125546339	7		1	9636
2307	eukaryota	Protozoa	Euglenozoa	Euglenophyceae	Euglenales	Euglenaceae	Euglena	oxyuris	Euglena oxyuris		60000	Euglena oxyuris	species	3.274157849	3.911471325	3.698970004	4.698970004	0.373297186	56		1	9639
2308	eukaryota	Protozoa	Euglenozoa	Euglenophyceae	Euglenales	Euglenaceae	Euglena	mutabilis	Euglena mutabilis		60000	Euglena	genus	2.120409395	3.255653602	3.397800566	4.698970004	0.548992323	635	1	7	9620
2309	eukaryota	Protozoa	Euglenozoa	Euglenophyceae	Euglenales	Euglenaceae	Euglena	gracilis	Euglena gracilis		3900	Euglena gracilis	species	2.961895474	3.424029165	3.457144332	3.801815169	0.291849042	17	1	2	9655
2310	eukaryota	Protozoa	Euglenozoa	Euglenophyceae	Euglenales	Euglenaceae	Euglena	acutissima	Euglena acutissima		3900	Euglena	genus	2.120409395	3.255653602	3.397800566	4.698970004	0.548992323	635	1	7	9620
2311	eukaryota	Protozoa	Euglenozoa	Euglenophyceae	Euglenales	Phacaceae	Lepocincils	sp	Lepocincils sp		4500
2312	eukaryota	Protozoa	Euglenozoa	Euglenophyceae	Euglenales	Phacaceae	Lepocinclis	globulus	Lepocinclis globulus	Lepocinclis ovum	1500	Lepocinclis	genus	3.037824751	3.879088284	3.846584503	4.81078344	0.425144937	33	1	3	9758
2313	eukaryota	Protozoa	Euglenozoa	Euglenophyceae	Euglenales	Euglenaceae	Menoidium	sp	Menoidium sp		1500
2314	eukaryota	Protozoa	Euglenozoa	Euglenophyceae	Euglenales	Phacaceae	Phacus	sp	Phacus sp		22000	Phacus	genus	2.672097858	3.611443161	3.602059991	4.698970004	0.43616872	210	1	5	9766
2315	eukaryota	Protozoa	Euglenozoa	Euglenophyceae	Euglenales	Phacaceae	Phacus	longicauda	Phacus longicauda		22000	Phacus longicauda	species	3.301029996	3.820978516	3.869666232	4.525174428	0.334599656	21		2	9771
2316	eukaryota	Protozoa	Euglenozoa	Euglenophyceae	Euglenales	Phacaceae	Phacus	tortus	Phacus tortus		22000	Phacus tortus	species	3	3.833776049	3.77815125	4.556000803	0.410535141	41	1	3	9782
2317	eukaryota	Protozoa	Euglenozoa	Euglenophyceae	Euglenales	Phacaceae	Phacus	triqueter	Phacus triqueter		22000	Phacus triqueter	species	3.836197481	3.836197481	3.836197481	3.836197481		1		1	9776
2318	eukaryota	Protozoa	Euglenozoa	Euglenophyceae	Euglenales	Euglenaceae	Strombomonas	sp	Strombomonas sp		1800	Strombomonas	genus	3	3.623280987	3.698970004	4.132771829	0.237581718	51	1	3	9740
2319	eukaryota	Protozoa	Euglenozoa	Euglenophyceae	Euglenales	Euglenaceae	Trachelomonas	sp	Trachelomonas sp		1300	Trachelomonas	genus	2.096179785	3.260577682	3.2670979	4.514375063	0.430570207	1123	1	5	9690
2320	eukaryota	Protozoa	Euglenozoa	Euglenophyceae	Euglenales	Euglenaceae	Trachelomonas	volvocina	Trachelomonas volvocina		1200	Trachelomonas volvocina	species	2.096179785	3.130378604	3.217398725	4.078964045	0.45789107	516	1	4	9697
2321	eukaryota	Protozoa	Euglenozoa	Euglenophyceae	Euglenales	Phacaceae	Phacus	pleuronectes	Phacus pleuronectes		4000	Phacus pleuronectes	species	3.969265383	4.021416786	4.026539222	4.053078443	0.036454102	6		1	9775
2322	eukaryota	Protozoa	Euglenozoa	Euglenophyceae	Euglenales	Euglenaceae	Monomorphina	pyrum	Monomorphina pyrum	Phacus pyrum	4000	Phacus pyrum	species	3.496209317	3.625001272	3.682301694	3.742142067	0.104818093	10		1	9779
2323	eukaryota	Protozoa	Euglenozoa	Euglenophyceae	Euglenales	Euglenaceae	Trachelomonas	hispida	Trachelomonas hispida		2400	Trachelomonas hispida	species	2.664463333	3.456117572	3.477555766	4.122215878	0.294359362	109	1	3	9692
2324	eukaryota	Protozoa	Euglenozoa	Euglenophyceae	Euglenales	Euglenaceae	Euglena	sp	Euglena sp		500	Euglena	genus	2.120409395	3.255653602	3.397800566	4.698970004	0.548992323	635	1	7	9620
2325	eukaryota	Protozoa	Euglenozoa	Euglenophyceae	Euglenales	Colaciaceae	Colacium	simplex	Colacium simplex		1800	Colacium	genus	2.664943481	3.183098273	3.301247197	3.372605189	0.288903227	9		1	9754
2326	eukaryota	Protozoa	Euglenozoa	Euglenophyceae	Euglenales	Euglenaceae	Trachelomonas	aculeata	Trachelomonas aculeata		1800	Trachelomonas	genus	2.096179785	3.260577682	3.2670979	4.514375063	0.430570207	1123	1	5	9690
2327	eukaryota	Protozoa	Euglenozoa	Euglenophyceae	Euglenales	Euglenaceae	Trachelomonas	furcata	Trachelomonas furcata		1800	Trachelomonas	genus	2.096179785	3.260577682	3.2670979	4.514375063	0.430570207	1123	1	5	9690
2328	eukaryota	Protozoa	Euglenozoa	Euglenophyceae	Euglenales	Euglenaceae	Trachelomonas	cylindrica	Trachelomonas cylindrica		1800	Trachelomonas	genus	2.096179785	3.260577682	3.2670979	4.514375063	0.430570207	1123	1	5	9690
2329	eukaryota	Protozoa	Euglenozoa	Euglenophyceae	Euglenales	Peranemataceae	Urceolus	sp	Urceolus sp		1800
2330	eukaryota	Protozoa	Euglenozoa	Euglenophyceae	Euglenales	Peranemataceae	Urceolus	macromastix	Urceolus macromastix		1800
2331	eukaryota	Protozoa	Euglenozoa	Euglenophyceae	Euglenophyceae	Petalomonadaceae	Petalomonas	sp	Petalomonas sp		3000	Petalomonas	genus	3.543709272	3.543709272	3.543709272	3.543709272		1		1	9824
2397	eukaryota	Protozoa	Euglenozoa	Euglenophyceae							200
2398	eukaryota	Protozoa	Euglenozoa	Euglenophyceae							1000
2399	eukaryota	Protozoa	Euglenozoa	Euglenophyceae							4000
2400	eukaryota	Protozoa	Euglenozoa	Euglenophyceae	Euglenales						300
2401	eukaryota	Protozoa	Euglenozoa	Euglenophyceae	Euglenales	Peranemataceae	Peranema	sp	Peranema sp		1600
2402	eukaryota	Protozoa	Euglenozoa	Euglenophyceae	Euglenales	Euglenaceae	Peranemopsis	trichophora	Peranemopsis trichophora	Peranema trichophorum	1600
2403	eukaryota	Protozoa	Euglenozoa	Euglenophyceae	Euglenales	Peranemataceae	Anisonema	sp	Anisonema sp		400
2404	eukaryota	Protozoa	Euglenozoa	Euglenophyceae	Euglenales	Peranemataceae	Anisonema	ovale	Anisonema ovale		400
2405	eukaryota	Protozoa	Euglenozoa	Euglenophyceae	Euglenales	Peranemataceae	Anisonema	acinus	Anisonema acinus		400
2406	eukaryota	Protozoa	Euglenozoa	Euglenophyceae	Euglenales	Peranemataceae	Entosiphon	sp	Entosiphon sp		400
2407	eukaryota	Protozoa	Euglenozoa	Euglenophyceae	Euglenales	Peranemataceae	Entosiphon	sulcatus	Entosiphon sulcatus		400
2408	eukaryota	Protozoa	Euglenozoa	Euglenophyceae	Euglenales	Peranemataceae	Heteronema	sp	Heteronema sp		1500
2409	eukaryota	Protozoa	Euglenozoa	Euglenophyceae	Euglenales	Euglenaceae	Euglenaria	clavata	Euglenaria clavata	Euglena clavata		Euglena	genus	2.120409395	3.255653602	3.397800566	4.698970004	0.548992323	635	1	7	9620
2410	eukaryota	Protozoa	Euglenozoa	Euglenophyceae	Euglenales	Euglenaceae	Strombomonas	longicauda	Strombomonas longicauda			Strombomonas	genus	3	3.623280987	3.698970004	4.132771829	0.237581718	51	1	3	9740
2411	eukaryota	Protozoa	Euglenozoa	Euglenophyceae	Euglenales	Phacaceae	Lepocinclis	helicoidea	Lepocinclis helicoidea	Euglena gigas / Phacus helicoideus / Euglena oxyuris var helicoidea / Euglena helicoidea		Lepocinclis	genus	3.037824751	3.879088284	3.846584503	4.81078344	0.425144937	33	1	3	9758
2412	eukaryota	Protozoa	Euglenozoa	Euglenophyceae	Euglenales	Phacaceae	Phacus	acuminatus	Phacus acuminatus			Phacus acuminatus	species	2.974971994	3.60463155	3.469085299	4.698970004	0.671478365	5	1	2	9767
2413	eukaryota	Protozoa	Euglenozoa	Euglenophyceae	Euglenales	Phacaceae	Phacus	caudatus	Phacus caudatus			Phacus	genus	2.672097858	3.611443161	3.602059991	4.698970004	0.43616872	210	1	5	9766
2414	eukaryota	Protozoa	Euglenozoa	Euglenophyceae	Euglenales	Phacaceae	Phacus	curvicauda	Phacus curvicauda			Phacus curvicauda	species	2.77815125	3.614277434	3.602059991	4.301029996	0.421863633	32		2	9797
2501	eukaryota	Plantae	Chlorophyta	Chlorodendrophyceae	Chlorodendrales	Chlorodendraceae	Tetraselmis/Platymonas	sp	Tetraselmis/Platymonas sp		700
2502	eukaryota	Plantae	Chlorophyta	Chlorodendrophyceae	Chlorodendrales	Chlorodendraceae	Tetraselmis	cordiformis	Tetraselmis cordiformis	Platymonas cordiformis	700	Carteria cordiformis	species	2.363216987	2.932504935	2.956542992	3.410345254	0.216669426	83	1	2	5442
2503	eukaryota	Plantae	Chlorophyta	Prasinophyceae	Pyramimonadales	Pyramimonadaceae	Pyramimonas	sp	Pyramimonas sp		2500	Pyramimonas	genus	1.185258765	2.185813871	2.175509669	3.268253858	0.557586419	24	1	5	9535
2504	eukaryota	Plantae	Chlorophyta	Nephroselmidophyceae	Nephroselmidales	Nephroselmidaceae	Nephroselmis	sp	Nephroselmis sp		250	Nephroselmis	genus	1.398981067	2.039799174	1.995715223	2.648859406	0.311352127	44	1	4	9521
2505	eukaryota	Plantae	Chlorophyta				Paramastix	conifera	Paramastix conifera		350
2506	eukaryota	Plantae	Chlorophyta	Chlorodendrophyceae	Chlorodendrales	Chlorodendraceae	Tetraselmis	sp	Tetraselmis sp		700	Tetraselmis	genus	2.742725131	2.748665146	2.746634199	2.756636108	0.007174425	3		1	9560
2507	eukaryota	Plantae	Chlorophyta	Prasinophyceae	Pyramimonadales	Polyblepharidaceae	Polyblepharides	sp	Polyblepharides sp		700
2508	eukaryota	Plantae	Chlorophyta	Nephroselmidophyceae	Nephroselmidales	Nephroselmidaceae	Nephroselmis	discoidea	Nephroselmis discoidea		300	Nephroselmis	genus	1.398981067	2.039799174	1.995715223	2.648859406	0.311352127	44	1	4	9521
2509	eukaryota	Plantae	Chlorophyta				Paramastix	sp	Paramastix sp		350
2600	eukaryota	Plantae	Chlorophyta	Prasinophyceae							400
2601	eukaryota	Plantae	Chlorophyta	Chlorophyceae	Chlamydomonadales	Chlamydomonadaceae	Chlamydomonas	sp	Chlamydomonas sp		1500	Chlamydomonas	genus	0.77815125	2.23795518	2.177132317	3.192257929	0.348504973	4116	1.002941176	7	5448
2602	eukaryota	Plantae	Chlorophyta	Chlorophyceae	Chlamydomonadales	Chlamydomonadaceae	Chlamydomonas	minutissima	Chlamydomonas minutissima		40	Chlamydomonas	genus	0.77815125	2.23795518	2.177132317	3.192257929	0.348504973	4116	1.002941176	7	5448
2603	eukaryota	Plantae	Chlorophyta	Chlorophyceae	Chlamydomonadales	Chlamydomonadaceae	Chlamydomonas	reinhardtii	Chlamydomonas reinhardtii		700	Chlamydomonas	genus	0.77815125	2.23795518	2.177132317	3.192257929	0.348504973	4116	1.002941176	7	5448
2604	eukaryota	Plantae	Chlorophyta	Chlorophyceae	Chlamydomonadales	Chlamydomonadaceae	Chlamydomonas	globosa	Chlamydomonas globosa		270	Chlamydomonas globosa	species	1.581560564	2.133924267	2.177132317	2.641896995	0.244362212	330	1	4	5449
2605	eukaryota	Plantae	Chlorophyta	Chlorophyceae	Chlamydomonadales	Chlamydomonadaceae	Chlamydomonas	gloeophila	Chlamydomonas gloeophila		40	Chlamydomonas	genus	0.77815125	2.23795518	2.177132317	3.192257929	0.348504973	4116	1.002941176	7	5448
2606	eukaryota	Plantae	Chlorophyta	Chlorophyceae	Chlamydomonadales	Chlamydomonadaceae	Chlamydomonas	stellata	Chlamydomonas stellata		40	Chlamydomonas	genus	0.77815125	2.23795518	2.177132317	3.192257929	0.348504973	4116	1.002941176	7	5448
2607	eukaryota	Plantae	Chlorophyta	Chlorophyceae	Chlamydomonadales	Chlamydomonadaceae	Carteria	sp	Carteria sp		700	Carteria	genus	1.894869657	2.440445937	2.362472412	3.410345254	0.326546203	708	1	6	5429
2608	eukaryota	Plantae	Chlorophyta	Chlorodendrophyceae	Chlorodendrales	Chlorodendraceae	Tetraselmis	cordiformis	Tetraselmis cordiformis	Carteria cordiformis	2000	Carteria cordiformis	species	2.363216987	2.932504935	2.956542992	3.410345254	0.216669426	83	1	2	5442
2609	eukaryota	Plantae	Chlorophyta	Chlorophyceae	Chlamydomonadales	Chlamydomonadaceae	Chloromonas	sp	Chloromonas sp		2000
2610	eukaryota	Plantae	Chlorophyta	Chlorophyceae	Chlamydomonadales	Haematococcaceae	Chlorogonium	sp	Chlorogonium sp		350	Chlorogonium	genus	1.126131407	2.527968874	2.1772319	4	0.738150434	94	1	5	5539
2611	eukaryota	Plantae	Chlorophyta	Chlorophyceae	Chlamydomonadales	Haematococcaceae	Chlorogonium	elongatum	Chlorogonium elongatum		350	Chlorogonium elongatum	species	3.377482865	3.377485624	3.377485624	3.377488383	3.90E-06	2		1	5542
2612	eukaryota	Plantae	Chlorophyta	Chlorophyceae	Chlamydomonadales	Haematococcaceae	Hyalogonium	sp	Hyalogonium sp		350
2613	eukaryota	Plantae	Chlorophyta	Chlorophyceae	Volvocales	Phacotaceae	Phacotus	sp	Phacotus sp		200	Phacotus	genus	1.950514637	2.327542529	2.320675709	2.75855614	0.20401087	60	1	4	5619
2614	eukaryota	Plantae	Chlorophyta	Chlorophyceae	Volvocales	Phacotaceae	Phacotus	lendneri	Phacotus lendneri		250	Phacotus	genus	1.950514637	2.327542529	2.320675709	2.75855614	0.20401087	60	1	4	5619
2615	eukaryota	Plantae	Chlorophyta	Chlorophyceae	Volvocales	Phacotaceae	Phacotus	lenticularis	Phacotus lenticularis		150	Phacotus lenticularis	species	1.950514637	2.319232662	2.301022673	2.543900783	0.147040213	21		1	5620
2616	eukaryota	Plantae	Chlorophyta	Chlorophyceae	Volvocales	Phacotaceae	Pteromonas	sp	Pteromonas sp		150	Pteromonas	genus	1.683947131	2.563743221	2.47516434	3.483892815	0.541213593	35		2	5626
2617	eukaryota	Plantae	Chlorophyta	Chlorophyceae	Volvocales	Phacotaceae	Pteromonas	angulosa	Pteromonas angulosa		150	Pteromonas angulosa	species	2.352178247	2.713862604	2.713862604	3.075546961	0.511498924	2		1	5627
2618	eukaryota	Plantae	Chlorophyta	Chlorophyceae	Chlamydomonadales	Haematococcaceae	Haematococcus	pluvialis	Haematococcus pluvialis		10000	Haematococcus pluvialis	species	3.416685432	3.68247612	3.581428283	4.15036248	0.325389216	4	1	1	5608
2619	eukaryota	Plantae	Chlorophyta	Chlorophyceae	Volvocales	Spondylomoraceae	Spondylomorum	sp	Spondylomorum sp		150
2620	eukaryota	Plantae	Chlorophyta	Chlorophyceae	Volvocales	Goniaceae	Gonium	sp	Gonium sp		350	Gonium	genus	2.033423755	2.925513258	2.843925854	3.701136066	0.453302741	63	12	4	5573
2621	eukaryota	Plantae	Chlorophyta	Chlorophyceae	Volvocales	Volvocaceae	Pandorina	sp	Pandorina sp		400	Pandorina	genus	2.163031903	3.085137252	3.079047574	4.038185658	0.437888106	340	10	6	5578
2622	eukaryota	Plantae	Chlorophyta	Chlorophyceae	Volvocales	Volvocaceae	Pandorina	morum	Pandorina morum		400	Pandorina morum	species	2.163031903	3.080027598	3.078902277	4.038185658	0.434069911	338	10	6	5580
2623	eukaryota	Plantae	Chlorophyta	Chlorophyceae	Volvocales	Volvocaceae	Pandorina	smithii	Pandorina smithii		450	Pandorina	genus	2.163031903	3.085137252	3.079047574	4.038185658	0.437888106	340	10	6	5578
2624	eukaryota	Plantae	Chlorophyta	Chlorophyceae	Volvocales	Volvocaceae	Pandorina	unicocca	Pandorina unicocca		400	Pandorina	genus	2.163031903	3.085137252	3.079047574	4.038185658	0.437888106	340	10	6	5578
2625	eukaryota	Plantae	Chlorophyta	Chlorophyceae	Volvocales	Volvocaceae	Eudorina	sp	Eudorina sp		300	Eudorina	genus	2.672097858	3.209420962	3.256314767	3.823908741	0.231379627	329	10.18666667	5	5597
2626	eukaryota	Plantae	Chlorophyta	Chlorophyceae	Volvocales	Volvocaceae	Eudorina	elegans	Eudorina elegans		300	Eudorina elegans	species	2.672097858	3.203687287	3.240824122	3.823908741	0.236632576	310	10.18666667	5	5598
2627	eukaryota	Plantae	Chlorophyta	Chlorophyceae	Volvocales	Volvocaceae	Eudorina	unicocca	Eudorina unicocca		300	Eudorina	genus	2.672097858	3.209420962	3.256314767	3.823908741	0.231379627	329	10.18666667	5	5597
2628	eukaryota	Plantae	Chlorophyta	Chlorophyceae	Volvocales	Volvocaceae	Eudorina	illinoisensis	Eudorina illinoisensis		300	Eudorina	genus	2.672097858	3.209420962	3.256314767	3.823908741	0.231379627	329	10.18666667	5	5597
2629	eukaryota	Plantae	Chlorophyta	Chlorophyceae	Volvocales	Volvocaceae	Volvulina	steinii	Volvulina steinii		300
2630	eukaryota	Plantae	Chlorophyta	Chlorophyceae	Volvocales	Volvocaceae	Volvox	sp	Volvox sp		80	Volvox	genus	0.622214023	2.39836841	1.531478917	5.122215878	1.718361503	19	1	3	5582
2631	eukaryota	Plantae	Chlorophyta	Chlorophyceae	Volvocales	Volvocaceae	Volvox	globator	Volvox globator		80	Volvox	genus	0.622214023	2.39836841	1.531478917	5.122215878	1.718361503	19	1	3	5582
2632	eukaryota	Plantae	Chlorophyta	Chlorophyceae	Volvocales	Volvocaceae	Volvox	aureus	Volvox aureus		80	Volvox aureus	species	3.698970004	4.602844317	4.698970004	5.122215878	0.474066701	6		1	5585
2633	eukaryota	Plantae	Chlorophyta	Chlorophyceae	Volvocales	Volvocaceae	Volvox	tertius	Volvox tertius		80	Volvox	genus	0.622214023	2.39836841	1.531478917	5.122215878	1.718361503	19	1	3	5582
2634	eukaryota	Plantae	Chlorophyta	Chlorophyceae	Volvocales	Goniaceae	Gonium	pectorale	Gonium pectorale		400	Gonium pectorale	species	2.491361694	3.140440828	3.50174373	3.701136066	0.52233626	7		1	5574
2635	eukaryota	Plantae	Chlorophyta	Chlorophyceae	Chlamydomonadales	Chlamydomonadaceae	Chlamydomonas	tremula	Chlamydomonas tremula		400	Chlamydomonas	genus	0.77815125	2.23795518	2.177132317	3.192257929	0.348504973	4116	1.002941176	7	5448
2636	eukaryota	Plantae	Chlorophyta	Chlorophyceae	Chlamydomonadales	Chlamydomonadaceae	Chlamydomonas	lapponica	Chlamydomonas lapponica		2000	Chlamydomonas	genus	0.77815125	2.23795518	2.177132317	3.192257929	0.348504973	4116	1.002941176	7	5448
2638	eukaryota	Plantae	Chlorophyta	Chlorophyceae	Volvocales						100
2639	eukaryota	Plantae	Chlorophyta	Chlorophyceae	Volvocales						750
2640	eukaryota	Plantae	Chlorophyta	Chlorophyceae	Volvocales						3500
2641	eukaryota	Plantae	Chlorophyta	Chlorophyceae	Volvocales	Phacotaceae	Coccomonas	sp	Coccomonas sp		800	Coccomonas	genus	2.604637414	2.604637414	2.604637414	2.604637414		1		1	5635
2642	eukaryota	Plantae	Chlorophyta	Chlorophyceae	Chlamydomonadales	Chlamydomonadaceae	Chlamydomonas	altera	Chlamydomonas altera		200	Chlamydomonas	genus	0.77815125	2.23795518	2.177132317	3.192257929	0.348504973	4116	1.002941176	7	5448
2643	eukaryota	Plantae	Chlorophyta	Chlorophyceae	Chlamydomonadales	Chlamydomonadaceae	Chloromonas	ulla	Chloromonas ulla		200
2644	eukaryota	Plantae	Chlorophyta	Chlorophyceae	Volvocales	Goniaceae	Gonium	sociale	Gonium sociale		350	Gonium sociale	species	2.130333768	2.918100072	2.843925854	3.626853415	0.414402486	49		3	5575
2645	eukaryota	Plantae	Chlorophyta	Chlorophyceae	Chlamydomonadales	Chlamydomonadaceae	Polytoma	sp	Polytoma sp		900	Polytoma	genus	2.187822226	2.489195753	2.478429372	2.998699067	0.149210741	473		1	5534
2646	eukaryota	Plantae	Chlorophyta	Chlorophyceae	Chlamydomonadales	Chlamydomonadaceae	Chlamydomonas	ovalis	Chlamydomonas ovalis			Chlamydomonas	genus	0.77815125	2.23795518	2.177132317	3.192257929	0.348504973	4116	1.002941176	7	5448
2751	eukaryota	Plantae	Chlorophyta	Chlorophyceae	Dunaliellales	Dunaliellaceae	Quadrichloris	sp	Quadrichloris sp		750
2752	eukaryota	Plantae	Chlorophyta	Chlorophyceae	Dunaliellales	Dunaliellaceae	Quadrichloris	carterioides	Quadrichloris carterioides		750
2753	eukaryota	Plantae	Chlorophyta	Chlorophyceae	Tetrasporales						750
2801	eukaryota	Plantae	Chlorophyta	Chlorophyceae	Tetrasporales	Palmellopsidaceae	Asterococcus	sp	Asterococcus sp		1100	Asterococcus	genus	2.718998643	2.721091655	2.721091655	2.723184667	0.002959966	2	1	2	9178
2802	eukaryota	Plantae	Chlorophyta	Chlorophyceae	Tetrasporales	Palmellopsidaceae	Asterococcus	superbus	Asterococcus superbus		4000	Asterococcus	genus	2.718998643	2.721091655	2.721091655	2.723184667	0.002959966	2	1	2	9178
2803	eukaryota	Plantae	Chlorophyta	Chlorophyceae	Tetrasporales	Palmellopsidaceae	Asterococcus	limneticus	Asterococcus limneticus		900	Asterococcus	genus	2.718998643	2.721091655	2.721091655	2.723184667	0.002959966	2	1	2	9178
2804	eukaryota	Plantae	Chlorophyta	Chlorophyceae	Tetrasporales	Palmellopsidaceae	Pseudosphaerocystis	sp	Pseudosphaerocystis sp		250	Pseudosphaerocystis	genus	1.150449409	3.034210144	3.03066882	3.808479707	0.311907265	257	1	2	9183
2805	eukaryota	Plantae	Chlorophyta	Chlorophyceae	Tetrasporales	Tetrasporaceae	Tetraspora	sp	Tetraspora sp	Tetraspora sp.	150	Tetraspora	genus	2.552668216	3.016743306	3.176525771	3.32103593	0.408344295	3		2	9187
2806	eukaryota	Plantae	Chlorophyta	Chlorophyceae	Tetrasporales	Tetrasporaceae	Tetraspora	lemmermanni	Tetraspora lemmermanni		150	Tetraspora	genus	2.552668216	3.016743306	3.176525771	3.32103593	0.408344295	3		2	9187
2807	eukaryota	Plantae	Chlorophyta	Chlorophyceae	Tetrasporales	Tetrasporaceae	Paulschulzia	sp	Paulschulzia sp		250	Paulschulzia	genus	1.954242509	2.68467934	2.777360228	3.325310372	0.352261509	302	5	3	9208
2808	eukaryota	Plantae	Chlorophyta	Chlorophyceae	Tetrasporales	Tetrasporaceae	Apiocystis	brauniana	Apiocystis brauniana		250
2809	eukaryota	Plantae	Chlorophyta	Chlorophyceae	Tetrasporales	Tetrasporaceae	Placosphaera	sp	Placosphaera sp		200
2810	eukaryota	Plantae	Chlorophyta	Chlorophyceae	Tetrasporales	Palmellopsidaceae	Chlamydocapsa	planctonica	Chlamydocapsa planctonica		200
2811	eukaryota	Plantae	Chlorophyta	Chlorophyceae	Tetrasporales	Palmellopsidaceae	Gloeococcus	alsius	Gloeococcus alsius		200
2812	eukaryota	Plantae	Chlorophyta	Chlorophyceae	Tetrasporales	Palmellopsidaceae	Chlamydocapsa	sp	Chlamydocapsa sp
2813	eukaryota	Plantae	Chlorophyta	Chlorophyceae	Tetrasporales	Palmellopsidaceae	Pseudosphaerocystis	lacustris	Pseudosphaerocystis lacustris			Pseudosphaerocystis	genus	1.150449409	3.034210144	3.03066882	3.808479707	0.311907265	257	1	2	9183
2814	eukaryota	Plantae	Chlorophyta	Chlorophyceae	Tetrasporales	Sphaerocystidaceae	Sphaerellopsis	schroeteri	Sphaerellopsis schroeteri			Sphaerellopsis	genus	2.113943352	2.94394476	3.073064018	3.72427587	0.503074786	22		1	5558
2815	eukaryota	Plantae	Chlorophyta	Chlorophyceae	Tetrasporales	Sphaerocystidaceae	Sphaerellopsis	sp	Sphaerellopsis sp		2000	Sphaerellopsis	genus	2.113943352	2.94394476	3.073064018	3.72427587	0.503074786	22		1	5558
2901	eukaryota	Plantae	Chlorophyta	Trebouxiophyceae	Chlorellales	Chlorellaceae	Acanthosphaera	sp	Acanthosphaera sp		1200
2902	eukaryota	Plantae	Chlorophyta	Trebouxiophyceae	Chlorellales	Chlorellaceae	Actinastrum	sp	Actinastrum sp		300	Actinastrum	genus	0.829303773	1.873231568	1.772321707	3.72427587	0.641205939	166	3.937362637	7	6098
2903	eukaryota	Plantae	Chlorophyta	Chlorophyceae	Sphaeropleales	Selenastraceae	Ankistrodesmus	sp	Ankistrodesmus sp	Rhaphidium sp.	250	Ankistrodesmus	genus	0.689308859	1.883044167	1.907900465	3.024990588	0.520199298	1138	1.134298441	7	5877
2904	eukaryota	Plantae	Chlorophyta	Chlorophyceae	Sphaeropleales	Selenastraceae	Ankistrodesmus	fusiformis	Ankistrodesmus fusiformis		120	Ankistrodesmus fusiformis	species	1.999314813	2.159285718	2.1206362	2.6017113	0.138242525	25		2	5893
2905	eukaryota	Plantae	Chlorophyta	Chlorophyceae	Sphaeropleales	Selenastraceae	Ankistrodesmus	falcatus	Ankistrodesmus falcatus		300	Ankistrodesmus falcatus	species	0.689308859	1.873472879	1.864392405	3.024990588	0.519016925	979	1.148157248	6	5878
2906	eukaryota	Plantae	Chlorophyta	Chlorophyceae	Sphaeropleales	Selenastraceae	Selenastrum	bibraianum	Selenastrum bibraianum	Ankistrodesmus bibraianus	200	Selenastrum bibraianum	species	1.874658177	2.234813929	1.875628598	3.201852121	0.488381353	15	4	2	6254
2907	eukaryota	Plantae	Chlorophyta	Chlorophyceae	Sphaeropleales	Chariaceae	Ankyra	sp	Ankyra sp		150	Ankyra	genus	1.538965565	1.962434509	1.954202922	2.498310554	0.191470362	1121		1	5788
2908	eukaryota	Plantae	Chlorophyta	Chlorophyceae	Sphaeropleales	Chariaceae	Ankyra	ancora	Ankyra ancora		150	Ankyra	genus	1.538965565	1.962434509	1.954202922	2.498310554	0.191470362	1121		1	5788
2909	eukaryota	Plantae	Chlorophyta	Chlorophyceae	Sphaeropleales	Chariaceae	Ankyra	judayi	Ankyra judayi		150	Schroederia judayi	species	0.696268997	1.273607464	1.237040791	1.95583201	0.272015051	467	1.005668934	3	5660
2910	eukaryota	Plantae	Chlorophyta	Chlorophyceae	Sphaeropleales	Chariaceae	Lanceola	spatulifera	Lanceola spatulifera	Ankyra lanceolata	140
2911	eukaryota	Plantae	Chlorophyta	Trebouxiophyceae	Trebouxiales	Botryococcaceae	Botryococcus	sp	Botryococcus sp		550	Botryococcus	genus	1.149219113	3.356604979	3.484299839	4.052361458	0.34806054	1259	79.16666667	3	6306
2912	eukaryota	Plantae	Chlorophyta	Trebouxiophyceae	Trebouxiales	Botryococcaceae	Botryococcus	braunii	Botryococcus braunii		550	Botryococcus braunii	species	2.476621779	3.257832526	3.474701781	4.052361458	0.354680277	889	79.16666667	2	6308
2913	eukaryota	Plantae	Chlorophyta	Chlorophyceae	Sphaeropleales	Characiaceae	Characium	sp	Characium sp		400	Characium	genus	1.212187604	2.243200083	2.217483944	3.254789687	0.514686404	81	1	4	5756
2914	eukaryota	Plantae	Chlorophyta	Chlorophyceae	Sphaeropleales	Characiaceae	Characium	lanceolatum	Characium lanceolatum		450	Characium	genus	1.212187604	2.243200083	2.217483944	3.254789687	0.514686404	81	1	4	5756
2915	eukaryota	Plantae	Chlorophyta	Chlorophyceae	Sphaeropleales	Characiaceae	Characium	ornithocephalum	Characium ornithocephalum		500	Characium	genus	1.212187604	2.243200083	2.217483944	3.254789687	0.514686404	81	1	4	5756
2916	eukaryota	Plantae	Chlorophyta	Trebouxiophyceae	Chlorellales	Chlorellaceae	Chlorella	sp	Chlorella sp		15	Chlorella	genus	1.649529566	2.018185667	2.053232149	2.428053761	0.172346709	113	1	5	5811
2917	eukaryota	Plantae	Chlorophyta	Trebouxiophyceae	Chlorellales	Chlorellaceae	Chlorella	oocystoides	Chlorella oocystoides		20	Chlorella	genus	1.649529566	2.018185667	2.053232149	2.428053761	0.172346709	113	1	5	5811
2918	eukaryota	Plantae	Chlorophyta	Trebouxiophyceae	Chlorellales	Chlorellaceae	Chlorella	vulgaris	Chlorella vulgaris		35	Chlorella vulgaris	species	1.649529566	1.900448191	1.939569169	2.033705151	0.146059018	5	1	1	5815
2919	eukaryota	Plantae	Chlorophyta	Ulvophyceae	Ulotrichales	Ulotrichaceae	Chlorocystis	sp	Chlorocystis sp		50
2920	eukaryota	Plantae	Chlorophyta	Chlorophyceae	Chlorococcales	Chlorococcaceae	Chlorococcum	sp	Chlorococcum sp		50	Chlorococcum	genus	1.815908635	2.557116146	2.25428215	4.351202804	0.629500254	143	1	1	5648
2921	eukaryota	Plantae	Chlorophyta	Chlorophyceae	Sphaeropleales	Selenastraceae	Chlorolobion	braunii	Chlorolobion braunii	Rhaphidium braunii / Ankistrodesmus braunii / Monoraphidium braunii / Keratococcus braunii	50	Ankistrodesmus braunii	species	1.659631012	1.864644661	1.860251324	2.150142162	0.180478015	6	1	3	5887
2922	eukaryota	Plantae	Chlorophyta	Trebouxiophyceae	Chlorellales	Chlorellaceae	Closteriopsis	sp	Closteriopsis sp		1800	Closteriopsis	genus	1.967079734	2.524637559	2.486161175	3.168202747	0.356084658	17	1	3	5926
2923	eukaryota	Plantae	Chlorophyta	Chlorophyceae	Chlorococcales	Coccomyxaceae	Coccomyxa/Choricystis	sp	Coccomyxa/Choricystis sp		180
2924	eukaryota	Plantae	Chlorophyta	Chlorophyceae	Sphaeropleales	Scenedesmaceae	Coelastrum	sp	Coelastrum sp		200	Coelastrum	genus	2.053078443	3.093303921	3.132633611	4.171433901	0.464071863	883	7.411428571	7	6273
2925	eukaryota	Plantae	Chlorophyta	Chlorophyceae	Sphaeropleales	Scenedesmaceae	Coelastrum	cambricum	Coelastrum cambricum		200	Coelastrum cambricum	species	2.255272505	3.278018607	3.060685713	4.068927612	0.56950467	61	10	4	6275
2926	eukaryota	Plantae	Chlorophyta	Chlorophyceae	Sphaeropleales	Scenedesmaceae	Coelastrum	microporum	Coelastrum microporum		250	Coelastrum microporum	species	2.116938651	3.080566308	3.143535225	3.991447598	0.458533163	399	8.970731707	7	6279
2927	eukaryota	Plantae	Chlorophyta	Chlorophyceae	Sphaeropleales	Scenedesmaceae	Coelastrum	pseudomicroporum	Coelastrum pseudomicroporum		200	Coelastrum	genus	2.053078443	3.093303921	3.132633611	4.171433901	0.464071863	883	7.411428571	7	6273
2928	eukaryota	Plantae	Chlorophyta	Chlorophyceae	Sphaeropleales	Scenedesmaceae	Coelastrum	reticulatum	Coelastrum reticulatum		200	Coelastrum reticulatum	species	2.053078443	3.132472593	3.160857934	4.171433901	0.420308698	125	7	5	6281
2929	eukaryota	Plantae	Chlorophyta	Chlorophyceae	Sphaeropleales	Scenedesmaceae	Coelastrum	proboscideum	Coelastrum proboscideum		200	Coelastrum proboscideum	species	2.053078443	2.289818472	2.277122782	2.551949881	0.205308111	4	5.333333333	3	6280
2930	eukaryota	Plantae	Chlorophyta	Chlorophyceae	Sphaeropleales	Scenedesmaceae	Coelastrum	sphaericum	Coelastrum sphaericum		300	Coelastrum sphaericum	species	2.602059991	3.280868669	3.301029996	3.928267798	0.282698474	97		1	6282
2931	eukaryota	Plantae	Chlorophyta	Chlorophyceae	Sphaeropleales	Scenedesmaceae	Coelastrum	astroideum	Coelastrum astroideum		300	Coelastrum	genus	2.053078443	3.093303921	3.132633611	4.171433901	0.464071863	883	7.411428571	7	6273
2932	eukaryota	Plantae	Chlorophyta	Chlorophyceae	Sphaeropleales	Radiococcaceae	Coenochloris	sp	Coenochloris sp		200
2933	eukaryota	Plantae	Chlorophyta	Chlorophyceae	Sphaeropleales	Radiococcaceae	Coenocystis	helvetica	Coenocystis helvetica	Coenochloris helvetica	200
2934	eukaryota	Plantae	Chlorophyta	Chlorophyceae	Sphaeropleales	Radiococcaceae	Coenocystis	sp	Coenocystis sp		220
2935	eukaryota	Plantae	Chlorophyta	Trebouxiophyceae	Chlorellales	Chlorellaceae	Coronastrum	sp	Coronastrum sp		70	Coronastrum	genus	1.857767008	1.857996243	1.857996243	1.858225478	0.000324187	2		1	6270
2936	eukaryota	Plantae	Chlorophyta	Trebouxiophyceae	Chlorellales	Chlorellaceae	Coronastrum	ellipsoideum	Coronastrum ellipsoideum		70	Coronastrum	genus	1.857767008	1.857996243	1.857996243	1.858225478	0.000324187	2		1	6270
2937	eukaryota	Plantae	Chlorophyta	Trebouxiophyceae			Crucigenia	sp	Crucigenia sp		150	Crucigenia	genus	1.393575203	2.23788458	2.194976603	3.024793423	0.310959547	992	3.755813953	7	6225
2938	eukaryota	Plantae	Chlorophyta	Trebouxiophyceae			Crucigenia	quadrata	Crucigenia quadrata		90	Crucigenia quadrata	species	1.556784782	2.181749302	2.095268066	2.821185883	0.262226728	341	4.933333333	7	6235
2939	eukaryota	Plantae	Chlorophyta	Trebouxiophyceae			Crucigenia	tetrapedia	Crucigenia tetrapedia		60	Crucigenia tetrapedia	species	1.393575203	2.255696718	2.29275747	3	0.32467	570	2.414634146	7	6226
2940	eukaryota	Plantae	Chlorophyta	Trebouxiophyceae			Crucigenia	smithii	Crucigenia smithii		120	Crucigenia	genus	1.393575203	2.23788458	2.194976603	3.024793423	0.310959547	992	3.755813953	7	6225
2941	eukaryota	Plantae	Chlorophyta	Trebouxiophyceae	Chlorellales	Oocystaceae	Crucigeniella	sp	Crucigeniella sp		250	Crucigenia	genus	1.393575203	2.23788458	2.194976603	3.024793423	0.310959547	992	3.755813953	7	6225
2942	eukaryota	Plantae	Chlorophyta	Chlorophyceae	Sphaeropleales	Scenedesmaceae	Willea	apiculata	Willea apiculata	Crucigeniella apiculata / Staurogenia apiculata / Crucigenia apiculata / Tetrastrum apiculatum	250
2943	eukaryota	Plantae	Chlorophyta	Chlorophyceae	Chlorococcales	Treubariaceae	Desmatractum	sp	Desmatractum sp		250	Desmatractum	genus	2.768216179	2.801200243	2.798180884	2.826210904	0.021954807	5	1	1	5980
2944	eukaryota	Plantae	Chlorophyta	Trebouxiophyceae	Chlorellales	Chlorellaceae	Dicellula	sp	Dicellula sp		300
2945	eukaryota	Plantae	Chlorophyta	Trebouxiophyceae	Chlorellales	Chlorellaceae	Dictyosphaerium	sp	Dictyosphaerium sp		250	Dictyosphaerium	genus	0.622214023	2.190056158	2.176091259	3.176044783	0.407987298	1438	11.18776596	6	6297
2946	eukaryota	Plantae	Chlorophyta	Trebouxiophyceae	Chlorellales	Chlorellaceae	Dictyosphaerium	ehrenbergianum	Dictyosphaerium ehrenbergianum		250	Dictyosphaerium ehrenbergianum	species	0.622214023	1.706915137	1.773742482	2.601905052	0.840079141	30		2	6299
2947	eukaryota	Plantae	Chlorophyta	Trebouxiophyceae	Chlorellales	Chlorellaceae	Dictyosphaerium	pulchellum	Dictyosphaerium pulchellum		300	Dictyosphaerium pulchellum	species	1.621384028	2.399802466	2.414561594	3.176044783	0.346300055	706	12.645625	5	6298
2948	eukaryota	Plantae	Chlorophyta	Trebouxiophyceae	Chlorellales	Chlorellaceae	Hindakia	tetrachotoma	Hindakia tetrachotoma	Dictyosphaerium tetrachotomum	200
2949	eukaryota	Plantae	Chlorophyta	Trebouxiophyceae	Chlorellales	Oocystaceae	Eremosphaera	sp	Eremosphaera sp		200
2950	eukaryota	Plantae	Chlorophyta	Trebouxiophyceae	Chlorellales	Oocystaceae	Eremosphaera	viridis	Eremosphaera viridis		200
2951	eukaryota	Plantae	Chlorophyta	Chlorophyceae	Sphaeropleales	Radiococcaceae	Eutetramorus	sp	Eutetramorus sp		150	Eutetramorus	genus	2.197280558	2.80187112	2.602059991	3.72427587	0.462587291	133		1	5936
2952	eukaryota	Plantae	Chlorophyta	Chlorophyceae	Sphaeropleales	Radiococcaceae	Eutetramorus	fottii	Eutetramorus fottii		150	Eutetramorus	genus	2.197280558	2.80187112	2.602059991	3.72427587	0.462587291	133		1	5936
2953	eukaryota	Plantae	Chlorophyta	Chlorophyceae	Sphaeropleales	Radiococcaceae	Radiococcus	polycoccus	Radiococcus polycoccus	Eutetramorus polycoccus	750	Radiococcus	genus	2.25428215	2.540955935	2.581505926	2.718775631	0.176219313	30	1	1	5911
2954	eukaryota	Plantae	Chlorophyta	Chlorophyceae	Sphaeropleales	Radiococcaceae	Coenococcus	planctonicus	Coenococcus planctonicus	Eutetramorus planctonicus	300
2955	eukaryota	Plantae	Chlorophyta	Trebouxiophyceae	Chlorellales	Oocystaceae	Fotterella	sp	Fotterella sp		960
2956	eukaryota	Plantae	Chlorophyta	Chlorophyceae	Chlorococcales	Cylindrocapsaceae	Fusola	sp	Fusola sp		700
2957	eukaryota	Plantae	Chlorophyta	Chlorophyceae	Sphaeropleales	Neochloridaceae	Golenkinia	sp	Golenkinia sp		850	Golenkinia	genus	2.177630563	2.79620965	2.719331287	3.331726846	0.339156033	33	1	5	6314
2958	eukaryota	Plantae	Chlorophyta	Trebouxiophyceae	Chlorellales	Oocystaceae	Granulocystopsis	sp	Granulocystopsis sp		850
2959	eukaryota	Plantae	Chlorophyta	Chlorophyceae	Sphaeropleales	Hydrodictyaceae	Hydrodictyon	sp	Hydrodictyon sp		1000	Hydrodictyon	genus	2.781755375	3.572690646	3.312063459	4.884880289	0.988859008	4		1	6079
2960	eukaryota	Plantae	Chlorophyta	Chlorophyceae	Sphaeropleales	Selenastraceae	Kirchneriella	sp	Kirchneriella sp		180	Kirchneriella	genus	0.041392685	1.589344091	1.625774286	3.690749674	0.565727451	331	1.75	6	5895
2961	eukaryota	Plantae	Chlorophyta	Chlorophyceae	Sphaeropleales	Selenastraceae	Kirchneriella	obesa	Kirchneriella obesa		180	Kirchneriella obesa	species	1.280116061	1.872080618	1.802625972	2.722222464	0.398959186	61	3	3	5901
2962	eukaryota	Plantae	Chlorophyta	Chlorophyceae	Sphaeropleales	Selenastraceae	Kirchneriella	lunaris	Kirchneriella lunaris		150	Kirchneriella lunaris	species	0.041392685	1.19343356	0.945960704	2.251297464	0.65670514	63	3.666666667	5	5896
2963	eukaryota	Plantae	Chlorophyta	Chlorophyceae	Sphaeropleales	Scenedesmaceae	Komarekia	sp	Komarekia sp		200
2964	eukaryota	Plantae	Chlorophyta	Chlorophyceae	Sphaeropleales	Scenedesmaceae	Komarekia	appendiculata	Komarekia appendiculata		200
2965	eukaryota	Plantae	Chlorophyta	Chlorophyceae	Sphaeropleales	Characiaceae	Korshikoviella	sp	Korshikoviella sp		100
2966	eukaryota	Plantae	Chlorophyta	Trebouxiophyceae	Chlorellales	Oocystaceae	Lagerheimia	sp	Lagerheimia sp	Chodatella sp.	680	Chodatella	genus	0.923119621	2.766409995	2.953331083	3.900367129	0.823464496	87	1.047619048	5	5866
2967	eukaryota	Plantae	Chlorophyta	Trebouxiophyceae	Chlorellales	Oocystaceae	Lagerheimia	ciliata	Lagerheimia ciliata		680	Chodatella ciliata	species	2.431363764	3.22653391	3.15801534	3.900367129	0.411533	29		2	5871
2968	eukaryota	Plantae	Chlorophyta	Trebouxiophyceae	Chlorellales	Oocystaceae	Lagerheimia	longiseta	Lagerheimia longiseta		680
2969	eukaryota	Plantae	Chlorophyta	Trebouxiophyceae	Chlorellales	Chlorellaceae	Micractinium	sp	Micractinium sp		170	Micractinium	genus	1.723127159	2.464191984	2.414951068	3.139242851	0.279318648	268	6.53125	7	6321
2970	eukaryota	Plantae	Chlorophyta	Trebouxiophyceae	Chlorellales	Chlorellaceae	Micractinium	pusillum	Micractinium pusillum	Richteriella botryoides	170	Micractinium pusillum	species	1.723127159	2.46875678	2.414973348	3.139242851	0.276479254	265	6.9	6	6322
2971	eukaryota	Plantae	Chlorophyta	Chlorophyceae	Sphaeropleales	Selenastraceae	Monoraphidium	sp	Monoraphidium sp		220	Monoraphidium	genus	0.85630461	1.926209781	1.927187228	2.72427587	0.368197941	6111	1.001091703	7	5990
2972	eukaryota	Plantae	Chlorophyta	Chlorophyceae	Sphaeropleales	Selenastraceae	Monoraphidium	contortum	Monoraphidium contortum		50	Monoraphidium contortum	species	0.85630461	1.736141555	1.807203047	2.627365857	0.43336294	1254	1	3	5991
2973	eukaryota	Plantae	Chlorophyta	Chlorophyceae	Sphaeropleales	Selenastraceae	Monoraphidium	griffithii	Monoraphidium griffithii		150	Monoraphidium griffithii	species	1.761953897	2.054883078	1.991727474	2.483508053	0.180232892	907	1	2	5992
2974	eukaryota	Plantae	Chlorophyta	Chlorophyceae	Sphaeropleales	Selenastraceae	Monoraphidium	minutum	Monoraphidium minutum		40	Monoraphidium	genus	0.85630461	1.926209781	1.927187228	2.72427587	0.368197941	6111	1.001091703	7	5990
2975	eukaryota	Plantae	Chlorophyta	Trebouxiophyceae	Chlorellales	Oocystaceae	Nephrochlamys	sp	Nephrochlamys sp		40	Nephrochlamys	genus	1.556189599	1.78254515	1.73239376	2.013851112	0.127438254	53		1	5993
2976	eukaryota	Plantae	Chlorophyta	Trebouxiophyceae	Chlorellales	Oocystaceae	Nephrocytium	sp	Nephrocytium sp		350	Nephrocytium	genus	2.176091259	2.677920132	2.703086571	3.176091259	0.294333453	199	1	5	5964
2977	eukaryota	Plantae	Chlorophyta	Trebouxiophyceae	Chlorellales	Oocystaceae	Nephrocytium	agardhianum	Nephrocytium agardhianum		350	Nephrocytium agardhianum	species	2.176091259	2.708291665	2.774572196	3.130333768	0.272790723	96	1	2	5965
2978	eukaryota	Plantae	Chlorophyta	Trebouxiophyceae	Chlorellales	Oocystaceae	Oocystis	sp	Oocystis sp		210	Oocystis	genus	0.548303411	2.115418992	1.974027835	3.895090897	0.546568387	3936	2.767989693	7	5827
2979	eukaryota	Plantae	Chlorophyta	Trebouxiophyceae	Chlorellales	Oocystaceae	Oocystis	solitaria	Oocystis solitaria	Oocystis crassa	800	Oocystis solitaria	species	2.334453751	2.717920476	2.739894824	3	0.18333273	20		2	5846
2980	eukaryota	Plantae	Chlorophyta	Trebouxiophyceae	Chlorellales	Oocystaceae	Oocystis	lacustris	Oocystis lacustris		150	Oocystis lacustris	species	2.176091259	2.856627832	2.903098313	3.590867794	0.304663319	308	1.896653061	5	5837
2981	eukaryota	Plantae	Chlorophyta	Trebouxiophyceae	Chlorellales	Oocystaceae	Oocystis	marssonii	Oocystis marssonii		450	Oocystis marssonii	species	1.653212514	2.647375216	2.698970004	3.598790507	0.434469128	276	1	2	5849
2982	eukaryota	Plantae	Chlorophyta	Trebouxiophyceae	Chlorellales	Oocystaceae	Oocystis	solitaria	Oocystis solitaria		800	Oocystis solitaria	species	2.334453751	2.717920476	2.739894824	3	0.18333273	20		2	5846
2983	eukaryota	Plantae	Chlorophyta	Trebouxiophyceae	Chlorellales	Oocystaceae	Oonephrys	sp	Oonephrys sp		800
2984	eukaryota	Plantae	Chlorophyta	Chlorophyceae	Tetrasporales	Palmellaceae	Palmella	sp	Palmella sp	Palmella miniata	1000	Palmella	genus	3.132634251	3.478792621	3.478792621	3.82495099	0.489541861	2	75.5	2	9166
2985	eukaryota	Plantae	Chlorophyta	Chlorophyceae	Sphaeropleales	Hydrodictyaceae	Pediastrum	sp	Pediastrum sp		350	Pediastrum	genus	1.84509804	3.338785833	3.293968141	4.56937391	0.525763106	1707	7.986666667	7	6031
2986	eukaryota	Plantae	Chlorophyta	Chlorophyceae	Sphaeropleales	Hydrodictyaceae	Stauridium	tetras	Stauridium tetras	Pediastrum tetras	350	Pediastrum tetras	species	1.84509804	3.005569583	3.094212497	4	0.431062127	284	1	5	6053
2987	eukaryota	Plantae	Chlorophyta	Chlorophyceae	Sphaeropleales	Hydrodictyaceae	Pseudopediastrum	boryanum	Pseudopediastrum boryanum	Pediastrum boryanum	350	Pediastrum boryanum	species	2.610308753	3.614417123	3.698970004	4.56937391	0.418513542	502	15.83333333	5	6032
2988	eukaryota	Plantae	Chlorophyta	Chlorophyceae	Sphaeropleales	Hydrodictyaceae	Pediastrum	braunii	Pediastrum braunii		200	Pediastrum braunii	species	2.037426498	2.037426498	2.037426498	2.037426498		1		1	6068
2989	eukaryota	Plantae	Chlorophyta	Chlorophyceae	Sphaeropleales	Hydrodictyaceae	Pediastrum	duplex	Pediastrum duplex		350	Pediastrum duplex	species	2.902788289	3.595521192	3.698970004	4.452597027	0.40123203	498	6.64	5	6036
2990	eukaryota	Plantae	Chlorophyta	Chlorophyceae	Sphaeropleales	Hydrodictyaceae	Pseudopediastrum	kawraiskyi	Pseudopediastrum kawraiskyi	Pediastrum kawraiskyi	350	Pediastrum kawraiskyi	species	3.801342913	3.801342913	3.801342913	3.801342913		1		1	6069
2991	eukaryota	Plantae	Chlorophyta	Chlorophyceae	Sphaeropleales	Neochloridaceae	Planktosphaeria	sp	Planktosphaeria sp		5000	Planktosphaeria	genus	2.361727836	2.928447005	2.72073112	3.584331224	0.324714799	60	1	2	5909
2992	eukaryota	Plantae	Chlorophyta	Chlorophyceae	Sphaeropleales	Neochloridaceae	Planktosphaeria	gelatinosa	Planktosphaeria gelatinosa		5000	Planktosphaeria gelatinosa	species	2.361727836	2.910881101	2.72073112	3.584331224	0.327479579	56		1	5910
2993	eukaryota	Plantae	Chlorophyta	Chlorophyceae	Sphaeropleales	Selenastraceae	Quadrigula	sp	Quadrigula sp		350	Quadrigula	genus	0.876217841	2.227295902	2.096910013	3.201397124	0.497544036	544	1.692721805	6	5938
2994	eukaryota	Plantae	Chlorophyta	Trebouxiophyceae	Chlorellales	Oocystaceae	Rayssiella	sp	Rayssiella sp		960
2995	eukaryota	Plantae	Chlorophyta	Trebouxiophyceae	Chlorellales	Oocystaceae	Rayssiella	curvata	Rayssiella curvata		960
2996	eukaryota	Plantae	Chlorophyta	Chlorophyceae	Sphaeropleales	Scenedesmaceae	Scenedesmus	sp	Scenedesmus sp		250	Scenedesmus	genus	0.13430394	2.400498879	2.477121255	4.104487111	0.642054969	5630	1.633487298	7	6104
2997	eukaryota	Plantae	Chlorophyta	Chlorophyceae	Sphaeropleales	Scenedesmaceae	Desmodesmus	armatus	Desmodesmus armatus	Scenedesmus armatus	250	Scenedesmus armatus	species	2.004321374	2.785615341	2.698970004	3.423245874	0.350157577	565	1.181818182	5	6120
2998	eukaryota	Plantae	Chlorophyta	Chlorophyceae	Sphaeropleales	Scenedesmaceae	Acutodesmus	acuminatus	Acutodesmus acuminatus	Scenedesmus acuminatus	300	Scenedesmus acuminatus	species	0.991226076	2.457859851	2.476718168	3.821076612	0.680398291	209	1.071428571	5	6105
2999	eukaryota	Plantae	Chlorophyta	Chlorophyceae	Sphaeropleales	Scenedesmaceae	Scenedesmus	ecornis	Scenedesmus ecornis		150	Scenedesmus ecornis	species	0.894316063	2.641597692	2.698970004	3.50242712	0.645740195	510		2	6174
3000	eukaryota	Plantae	Chlorophyta	Chlorophyceae	Sphaeropleales	Scenedesmaceae	Scenedesmus	obtusus	Scenedesmus obtusus		150	Scenedesmus obtusus	species	2.664246983	3.091129221	3.201349355	3.267003472	0.177306773	23	1.777777778	3	6201
3001	eukaryota	Plantae	Chlorophyta	Chlorophyceae	Sphaeropleales	Scenedesmaceae	Acutodesmus	obliquus	Acutodesmus obliquus	Scenedesmus obliquus / Scenedesmus acutus / Achnanthes obliqua	250	Scenedesmus acutus	species	0.411619706	1.814243636	1.974271221	3.224148605	0.658158444	205	2.6	5	6156
3002	eukaryota	Plantae	Chlorophyta	Chlorophyceae	Sphaeropleales	Scenedesmaceae	Scenedesmus	quadricauda	Scenedesmus quadricauda		250	Scenedesmus quadricauda	species	0.907948522	2.290009447	2.301029996	3.775428392	0.653281993	1079	1.505354618	7	6110
3003	eukaryota	Plantae	Chlorophyta	Chlorophyceae	Sphaeropleales	Characiaceae	Schroederia	sp	Schroederia sp		80	Schroederia	genus	0.696268997	1.463417496	1.348315574	2.843500625	0.419184886	638	1.004911591	7	5656
3004	eukaryota	Plantae	Chlorophyta	Chlorophyceae	Sphaeropleales	Characiaceae	Schroederia	setigera	Schroederia setigera		80	Schroederia setigera	species	1.224014811	2.000422152	1.955190968	2.843500625	0.304090817	138	1	7	5657
3005	eukaryota	Plantae	Chlorophyta	Chlorophyceae	Tetrasporales	Sphaerocystidaceae	Sphaerocystis	sp	Sphaerocystis sp		150	Sphaerocystis	genus	1.994976674	2.817339375	2.901741583	3.632562563	0.367680643	1161	11.97378664	7	9169
3006	eukaryota	Plantae	Chlorophyta	Chlorophyceae	Tetrasporales	Sphaerocystidaceae	Sphaerocystis	schroeteri	Sphaerocystis schroeteri		150	Sphaerocystis schroeteri	species	1.994976674	2.820790244	2.902472653	3.632562563	0.364508832	1149	12.12620035	5	9170
3007	eukaryota	Plantae	Chlorophyta	Trebouxiophyceae	Chlorellales	Oocystaceae	Tetrachlorella	sp	Tetrachlorella sp		600
3008	eukaryota	Plantae	Chlorophyta	Trebouxiophyceae	Chlorellales	Oocystaceae	Tetrachlorella	alternans	Tetrachlorella alternans		600
3009	eukaryota	Plantae	Chlorophyta	Chlorophyceae	Sphaeropleales	Hydrodictyaceae	Tetraedron	sp	Tetraedron sp		80	Tetraedron	genus	1.204119983	2.165320579	2.161368002	3.401400541	0.408872634	1516	1	7	5661
3010	eukaryota	Plantae	Chlorophyta	Chlorophyceae	Sphaeropleales	Hydrodictyaceae	Tetraedron	caudatum	Tetraedron caudatum		100	Tetraedron caudatum	species	1.761953897	2.383848342	2.176091259	3.025305865	0.349865265	266	1	6	5691
3011	eukaryota	Plantae	Chlorophyta	Chlorophyceae	Sphaeropleales	Hydrodictyaceae	Tetraedron	minimum	Tetraedron minimum		70	Tetraedron minimum	species	1.204119983	2.100134486	2.113943352	3.076458388	0.409790233	1132	1	7	5670
3012	eukaryota	Plantae	Chlorophyta	Chlorophyceae	Sphaeropleales	Scenedesmaceae	Tetrastrum	sp	Tetrastrum sp		80	Tetrastrum	genus	1.274157849	2.098096721	2.115197986	3.025305865	0.411148755	385	1.551401869	7	6260
3013	eukaryota	Plantae	Chlorophyta	Chlorophyceae	Chlorococcales	Treubariaceae	Treubaria	sp	Treubaria sp		50	Treubaria	genus	1.629328034	2.32514449	2.172487135	3.122215878	0.349458119	147	1	4	5919
3014	eukaryota	Plantae	Chlorophyta	Chlorophyceae	Chlorococcales	Treubariaceae	Treubaria	triappendiculata	Treubaria triappendiculata		50	Treubaria triappendiculata	species	1.927529518	2.396337273	2.175618451	3.122215878	0.371772386	100		1	5922
3015	eukaryota	Plantae	Chlorophyta	Chlorophyceae	Sphaeropleales	Scenedesmaceae	Willea	sp	Willea sp		450
3016	eukaryota	Plantae	Chlorophyta	Chlorophyceae	Chlorococcales						250
3017	eukaryota	Plantae	Chlorophyta	Chlorophyceae	Chlorococcales						200
3018	eukaryota	Plantae	Chlorophyta	Chlorophyceae	Chlorococcales						750
3019	eukaryota	Plantae	Chlorophyta	Chlorophyceae	Chlorococcales						3500
3020	eukaryota	Plantae	Chlorophyta	Chlorophyceae	Chlorococcales	Coccomyxaceae	Paradoxia	multiseta	Paradoxia multiseta		300
3021	eukaryota	Plantae	Chlorophyta	Trebouxiophyceae	Chlorellales	Oocystaceae	Chloroidium	ellipsoideum	Chloroidium ellipsoideum	Chlorella ellipsoidea	50
3022	eukaryota	Plantae	Chlorophyta	Trebouxiophyceae	Chlorellales	Chlorellaceae	Chlorella	pyrenoidosa	Chlorella pyrenoidosa	Chlorella pyrenoidosa	10	Chlorella	genus	1.649529566	2.018185667	2.053232149	2.428053761	0.172346709	113	1	5	5811
3023	eukaryota	Plantae	Chlorophyta	Trebouxiophyceae	Chlorellales	Chlorellaceae	Siderocelis	ornata	Siderocelis ornata		50
3024	eukaryota	Plantae	Chlorophyta	Trebouxiophyceae	Chlorellales	Oocystaceae	Lagerheimia	genevensis	Lagerheimia genevensis		400	Lagerheimiella genevensis	species	1.690697478	1.972265644	1.95089122	2.569346998	0.187690145	126		1	6018
3025	eukaryota	Plantae	Chlorophyta	Chlorophyceae	Sphaeropleales	Scenedesmaceae	Scenedesmus	ellipticus	Scenedesmus ellipticus	Scenedesmus linearis	250	Scenedesmus	genus	0.13430394	2.400498879	2.477121255	4.104487111	0.642054969	5630	1.633487298	7	6104
3026	eukaryota	Plantae	Chlorophyta	Trebouxiophyceae	Chlorellales	Oocystaceae	Rayssiella	hemisphaerica	Rayssiella hemisphaerica		200
3027	eukaryota	Plantae	Chlorophyta	Trebouxiophyceae	Chlorellales	Chlorellaceae	Keratococcus	sp	Keratococcus sp		600	Keratococcus	genus	2.28425021	2.435228261	2.451911674	2.45331834	0.053055112	10	1	2	202441
3028	eukaryota	Plantae	Chlorophyta	Chlorophyceae	Sphaeropleales	Characiaceae	Korshikoviella	michailovskoensis	Korshikoviella michailovskoensis	Korshikoviella gracilipes	2100
3029	eukaryota	Plantae	Chlorophyta	Trebouxiophyceae	Chlorellales	Oocystaceae	Didymocystis	sp	Didymocystis sp		250
3030	eukaryota	Plantae	Chlorophyta	Chlorophyceae	Sphaeropleales	Characiaceae	Korshikoviella	limnetica	Korshikoviella limnetica		350
3031	eukaryota	Plantae	Chlorophyta	Chlorophyceae	Sphaeropleales	Scenedesmaceae	Willea	rectangularis	Willea rectangularis	Crucigeniella rectangularis / Staurogenia rectangularis / Crucigenia rectangularis	250
3032	eukaryota	Plantae	Chlorophyta	Chlorophyceae	Sphaeropleales	Selenastraceae	Monoraphidium	circinale	Monoraphidium circinale		80	Monoraphidium	genus	0.85630461	1.926209781	1.927187228	2.72427587	0.368197941	6111	1.001091703	7	5990
3033	eukaryota	Plantae	Chlorophyta	Chlorophyceae	Sphaeropleales	Scenedesmaceae	Westella	botryoides	Westella botryoides		230	Westella botryoides	species	2.397940009	2.576383134	2.610127613	2.611924151	0.076849978	13		1	5970
3034	eukaryota	Plantae	Chlorophyta	Chlorophyceae	Sphaeropleales	Selenastraceae	Monoraphidium	skujae	Monoraphidium skujae		45	Monoraphidium	genus	0.85630461	1.926209781	1.927187228	2.72427587	0.368197941	6111	1.001091703	7	5990
3035	eukaryota	Plantae	Chlorophyta	Chlorophyceae	Sphaeropleales	Scenedesmaceae	Tetrastrum	triangulare	Tetrastrum triangulare	Crucigenia triangularis	30	Tetrastrum	genus	1.274157849	2.098096721	2.115197986	3.025305865	0.411148755	385	1.551401869	7	6260
3036	eukaryota	Plantae	Chlorophyta	Trebouxiophyceae	Chlorellales	Oocystaceae	Lagerheimia	subsalsa	Lagerheimia subsalsa	Chodatella subsalsa	400
3037	eukaryota	Plantae	Chlorophyta	Chlorophyceae	Chlorococcales	Coccomyxaceae	Choricystis	komarekii	Choricystis komarekii		20
3038	eukaryota	Plantae	Chlorophyta	Trebouxiophyceae	Chlorellales	Oocystaceae	Fotterella	tetrachlorelloides	Fotterella tetrachlorelloides		960
3039	eukaryota	Plantae	Chlorophyta	Chlorophyceae	Sphaeropleales	Selenastraceae	Monoraphidium	komarkovae	Monoraphidium komarkovae		300	Monoraphidium	genus	0.85630461	1.926209781	1.927187228	2.72427587	0.368197941	6111	1.001091703	7	5990
3040	eukaryota	Plantae	Chlorophyta	Chlorophyceae	Sphaeropleales	Selenastraceae	Monoraphidium	arcuatum	Monoraphidium arcuatum		100	Monoraphidium	genus	0.85630461	1.926209781	1.927187228	2.72427587	0.368197941	6111	1.001091703	7	5990
3041	eukaryota	Plantae	Chlorophyta	Chlorophyceae	Sphaeropleales	Radiococcaceae	Coenocystis	planktonica	Coenocystis planktonica		340
3042	eukaryota	Plantae	Chlorophyta	Chlorophyceae	Sphaeropleales	Selenastraceae	Monoraphidium	dybowskii	Monoraphidium dybowskii		125	Monoraphidium	genus	0.85630461	1.926209781	1.927187228	2.72427587	0.368197941	6111	1.001091703	7	5990
3043	eukaryota	Plantae	Chlorophyta	Chlorophyceae	Sphaeropleales	Scenedesmaceae	Scenedesmus	arthrodesmiformis	Scenedesmus arthrodesmiformis		125	Scenedesmus	genus	0.13430394	2.400498879	2.477121255	4.104487111	0.642054969	5630	1.633487298	7	6104
3044	eukaryota	Plantae	Chlorophyta	Chlorophyceae	Sphaeropleales	Scenedesmaceae	Desmodesmus	denticulatus	Desmodesmus denticulatus	Scenedesmus denticulatus	125	Scenedesmus denticulatus	species	1.643277937	2.756689795	2.715190635	3.870403905	0.52100671	406	2.5	5	6145
3045	eukaryota	Plantae	Chlorophyta	Chlorophyceae	Sphaeropleales	Scenedesmaceae	Acutodesmus	dimorphus	Acutodesmus dimorphus	Scenedesmus dimorphus / Scenedesmus obliquus var dimorphus / Scenedesmus acutus var dimorphus / Achnanthes dimorpha	250	Scenedesmus dimorphus	species	1.546593246	2.608866914	2.562422711	3.627365857	0.552170159	98	1.636363636	5	6143
3046	eukaryota	Plantae	Chlorophyta	Chlorophyceae	Sphaeropleales	Scenedesmaceae	Scenedesmus	subspicatus	Scenedesmus subspicatus		150	Scenedesmus subspicatus	species	1.920818754	2.289892412	2.296489682	2.478746444	0.143456073	46	1	2	6215
3047	eukaryota	Plantae	Chlorophyta	Chlorophyceae	Sphaeropleales	Scenedesmaceae	Desmodesmus	bicellularis	Desmodesmus bicellularis	Didymocystis bicellularis	80
3048	eukaryota	Plantae	Chlorophyta	Chlorophyceae	Chlorococcales	Coccomyxaceae	Choricystis	chodatii	Choricystis chodatii		20
3049	eukaryota	Plantae	Chlorophyta	Chlorophyceae	Chlorococcales	Coccomyxaceae	Choricystis	sp	Choricystis sp		15
3050	eukaryota	Plantae	Chlorophyta	Chlorophyceae	Sphaeropleales	Selenastraceae	Ankistrodesmus	gracilis	Ankistrodesmus gracilis		50	Ankistrodesmus	genus	0.689308859	1.883044167	1.907900465	3.024990588	0.520199298	1138	1.134298441	7	5877
3051	eukaryota	Plantae	Chlorophyta	Trebouxiophyceae	Chlorellales	Chlorellaceae	Mychonastes	homosphaera	Mychonastes homosphaera	Chlorella minutissima / Chlorella homosphaera / Palmellococcus homosphaera	10
3052	eukaryota	Plantae	Chlorophyta	Chlorophyceae	Chlorococcales	Coccomyxaceae	Coccomyxa	minor	Coccomyxa minor			Coccomyxa	genus	0.99987025	1.490396653	1.484549157	1.992618046	0.407798735	4		1	6374
3053	eukaryota	Plantae	Chlorophyta	Chlorophyceae	Sphaeropleales	Hydrodictyaceae	Tetraedron	minimum-apertum	Tetraedron minimum-apertum			Tetraedron minimum	species	1.204119983	2.100134486	2.113943352	3.076458388	0.409790233	1132	1	7	5670
3054	eukaryota	Plantae	Chlorophyta	Chlorophyceae	Sphaeropleales	Neochloridaceae	Golenkinia	radiata	Golenkinia radiata		300	Golenkinia radiata	species	2.177630563	2.764628927	2.719331287	3.331726846	0.33097701	29	1	5	6315
3056	eukaryota	Plantae	Chlorophyta	Chlorophyceae	Sphaeropleales	Radiococcaceae	Coenococcus	planctonicus	Coenococcus planctonicus	Coenococcus planctonicus
3057	eukaryota	Plantae	Chlorophyta	Chlorophyceae	Sphaeropleales	Scenedesmaceae	Coelastrella	sp	Coelastrella sp		8000
3058	eukaryota	Plantae	Chlorophyta	Chlorophyceae	Sphaeropleales	Scenedesmaceae	Coelastrum	polychordum	Coelastrum polychordum			Coelastrum	genus	2.053078443	3.093303921	3.132633611	4.171433901	0.464071863	883	7.411428571	7	6273
3059	eukaryota	Plantae	Chlorophyta	Chlorophyceae	Sphaeropleales	Scenedesmaceae	Scenedesmus	obtusus	Scenedesmus obtusus			Scenedesmus obtusus	species	2.664246983	3.091129221	3.201349355	3.267003472	0.177306773	23	1.777777778	3	6201
3060	eukaryota	Plantae	Chlorophyta	Trebouxiophyceae	Chlorellales	Chlorellaceae	Actinastrum	hantzschii	Actinastrum hantzschii		1000	Actinastrum hantzschii	species	0.829303773	1.882132281	1.772321707	3.72427587	0.647460462	158	4.182142857	7	6099
3061	eukaryota	Plantae	Chlorophyta	Trebouxiophyceae	Chlorellales	Chlorellaceae	Actinastrum	rhaphidioides	Actinastrum rhaphidioides		1000	Actinastrum	genus	0.829303773	1.873231568	1.772321707	3.72427587	0.641205939	166	3.937362637	7	6098
3062	eukaryota	Plantae	Chlorophyta	Trebouxiophyceae	Chlorellales	Chlorellaceae	Closteriopsis	longissima	Closteriopsis longissima		1000	Closteriopsis longissima	species	1.967079734	2.485466771	2.486161175	3.168202747	0.409770033	10	1	3	5927
3064	eukaryota	Plantae	Chlorophyta	Trebouxiophyceae	Chlorellales	Oocystaceae	Nephrocytium	varium	Nephrocytium varium			Nephrocytium	genus	2.176091259	2.677920132	2.703086571	3.176091259	0.294333453	199	1	5	5964
3065	eukaryota	Plantae	Chlorophyta	Trebouxiophyceae	Chlorellales	Oocystaceae	Tetrachlorella	incerta	Tetrachlorella incerta		50
3066	eukaryota	Plantae	Chlorophyta	Chlorophyceae	Chlorococcales	Chlorococcaceae	Lambertia	sp	Lambertia sp
3067	eukaryota	Plantae	Chlorophyta	Trebouxiophyceae	Prasiolales	Prasiolaceae	Stichococcus	sp	Stichococcus sp		35	Stichococcus	genus	0.406965751	1.080146079	0.849333406	2.761160759	0.511825696	49	1	4	6411
3068	eukaryota	Plantae	Chlorophyta	Trebouxiophyceae	Prasiolales	Koliellaceae	Koliella	planctonica	Koliella planctonica		200
3069	eukaryota	Plantae	Chlorophyta	Trebouxiophyceae	Prasiolales	Koliellaceae	Koliella	spiculiformis	Koliella spiculiformis		1000
3070	eukaryota	Plantae	Chlorophyta	Trebouxiophyceae			Lemmermannia	komarekii	Lemmermannia komarekii	Crucigenia lauterbornii / Tetrastrum komarekii / Staurogenia lauterbornii / Hofmannia lauterbornii / Komarekia lauterbornii		Crucigenia lauterbornii	species	2.65523197	2.65523197	2.65523197	2.65523197		1		1	6234
3071	eukaryota	Plantae	Chlorophyta	Chlorophyceae	Sphaeropleales	Scenedesmaceae	Scenedesmus	arcuatus	Scenedesmus arcuatus			Scenedesmus arcuatus	species	2.08278537	2.864161288	2.90155054	3.627365857	0.308847524	102	1	4	6139
3072	eukaryota	Plantae	Chlorophyta	Chlorophyceae	Sphaeropleales	Radiococcaceae	Thorakochloris	sp	Thorakochloris sp	Thorakochloris sp.
3073	eukaryota	Plantae	Chlorophyta	Chlorophyceae	Sphaeropleales	Radiococcaceae	Neocystis	lacustris	Neocystis lacustris	Coccomyxa lacustris
3074	eukaryota	Plantae	Chlorophyta	Trebouxiophyceae	Chlorellales	Oocystaceae	Oocystis	sp	Oocystis sp		1500	Oocystis	genus	0.548303411	2.115418992	1.974027835	3.895090897	0.546568387	3936	2.767989693	7	5827
3075	eukaryota	Plantae	Chlorophyta	Chlorophyceae	Sphaeropleales	Scenedesmaceae	Scenedesmus	sp	Scenedesmus sp		90	Scenedesmus	genus	0.13430394	2.400498879	2.477121255	4.104487111	0.642054969	5630	1.633487298	7	6104
3076	eukaryota	Plantae	Chlorophyta	Chlorophyceae	Sphaeropleales	Chariaceae	Ankyra	sp	Ankyra sp		25	Ankyra	genus	1.538965565	1.962434509	1.954202922	2.498310554	0.191470362	1121		1	5788
3077	eukaryota	Plantae	Chlorophyta	Chlorophyceae	Sphaeropleales	Chariaceae	Ankyra	ancora	Ankyra ancora		25	Ankyra	genus	1.538965565	1.962434509	1.954202922	2.498310554	0.191470362	1121		1	5788
3078	eukaryota	Plantae	Chlorophyta	Trebouxiophyceae	Chlorellales	Oocystaceae	Lagerheimia	citriformis	Lagerheimia citriformis		940	Chodatella citriformis	species	2.727660683	3.226696858	3.364379738	3.72427587	0.335658795	26		1	5873
3079	eukaryota	Plantae	Chlorophyta	Chlorophyceae	Chlorococcales	Treubariaceae	Treubaria	setigera	Treubaria setigera			Treubaria	genus	1.629328034	2.32514449	2.172487135	3.122215878	0.349458119	147	1	4	5919
3080	eukaryota	Plantae	Chlorophyta	Chlorophyceae	Sphaeropleales	Hydrodictyaceae	Monactinus	simplex	Monactinus simplex	Pediastrum simplex		Pediastrum simplex	species	2.320146286	2.950501606	2.505149978	3.964542466	0.580261267	30	3.285714286	4	6045
3081	eukaryota	Plantae	Chlorophyta	Chlorophyceae	Sphaeropleales	Hydrodictyaceae	Tetraedron	trigonum	Tetraedron trigonum			Tetraedron trigonum	species	1.933234129	2.341055687	2.260667537	2.926213786	0.2454494	27	1	4	5662
3082	eukaryota	Plantae	Chlorophyta	Chlorophyceae	Sphaeropleales	Scenedesmaceae	Scenedesmus	obtusus f disciformis	Scenedesmus obtusus f disciformis	Scenedesmus disciformis		Scenedesmus disciformis	species	3.06069784	3.061646444	3.060965721	3.063982311	0.001232246	12		1	6211
3083	eukaryota	Plantae	Chlorophyta	Chlorophyceae	Sphaeropleales	Scenedesmaceae	Tetrastrum	staurogeniiforme	Tetrastrum staurogeniiforme	Cohniella staurogeniiforme		Tetrastrum staurogeniaeforme	species	1.274157849	2.146722712	2.13013357	3.025305865	0.41812094	272	1.907692308	6	6263
3084	eukaryota	Plantae	Chlorophyta	Chlorophyceae	Sphaeropleales	Selenastraceae	Selenastrum	gracile	Selenastrum gracile			Selenastrum	genus	0.749774952	1.620134549	1.548143637	3.201852121	0.367655484	543	1.028037383	7	6249
3101	eukaryota	Plantae	Charophyta	Klebsormidiophyceae	Klebsormidiales	Elakatotrichaceae	Elakatothrix	sp	Elakatothrix sp		200	Elakatothrix	genus	1.351779432	2.011333983	1.898973421	2.677997798	0.313705211	2138	1.214285714	7	9412
3102	eukaryota	Plantae	Charophyta	Klebsormidiophyceae	Klebsormidiales	Elakatotrichaceae	Elakatothrix	gelatinosa	Elakatothrix gelatinosa		200	Elakatothrix gelatinosa	species	2.080846464	2.378372337	2.384004231	2.400019635	0.034834237	150	2	4	9413
3103	eukaryota	Plantae	Charophyta	Klebsormidiophyceae	Klebsormidiales	Elakatotrichaceae	Elakatothrix	subacuta	Elakatothrix subacuta		120	Elakatothrix	genus	1.351779432	2.011333983	1.898973421	2.677997798	0.313705211	2138	1.214285714	7	9412
3104	eukaryota	Plantae	Charophyta	Klebsormidiophyceae	Klebsormidiales	Elakatotrichaceae	Elakatothrix	genevensis	Elakatothrix genevensis		300	Elakatothrix genevensis	species	1.708298229	1.877119811	1.763829839	2.301029996	0.21615755	227		1	9415
3105	eukaryota	Plantae	Chlorophyta	Trebouxiophyceae	Prasiolales	Koliellaceae	Koliella	sp	Koliella sp		600
3106	eukaryota	Plantae	Chlorophyta	Trebouxiophyceae	Prasiolales	Koliellaceae	Koliella	longiseta	Koliella longiseta		850
3107	eukaryota	Plantae	Chlorophyta	Trebouxiophyceae	Prasiolales	Koliellaceae	Koliella	spirotaenia	Koliella spirotaenia		1100
3108	eukaryota	Plantae	Chlorophyta	Trebouxiophyceae	Chlorellales	Chlorellaceae	Geminella	sp	Geminella sp		2000	Geminella	genus	1.198657087	1.821715832	1.59439255	2.672097858	0.762570542	3		1	6463
3109	eukaryota	Plantae	Chlorophyta	Trebouxiophyceae	Chlorellales	Chlorellaceae	Geminella	minor	Geminella minor	Hormospora minor	2000	Geminella	genus	1.198657087	1.821715832	1.59439255	2.672097858	0.762570542	3		1	6463
3110	eukaryota	Plantae	Chlorophyta	Trebouxiophyceae	Prasiolales	Prasiolaceae	Hormidium	sp	Hormidium sp		170
3111	eukaryota	Plantae	Chlorophyta	Ulvophyceae	Ulotrichales	Ulotrichaceae	Ulothrix	sp	Ulothrix sp		200	Ulothrix	genus	2.051692642	3.46333875	3.424064525	4.660419576	0.733122761	24	4.636363636	5	6417
3112	eukaryota	Plantae	Chlorophyta	Ulvophyceae	Ulotrichales	Ulotrichaceae	Ulothrix	zonata	Ulothrix zonata		3000	Ulothrix zonata	species	3.986906031	4.151734945	4.103203729	4.403103355	0.145878631	6		1	6431
3113	eukaryota	Plantae	Chlorophyta	Ulvophyceae	Ulotrichales	Ulotrichaceae	Ulothrix	moniliformis	Ulothrix moniliformis		200	Ulothrix	genus	2.051692642	3.46333875	3.424064525	4.660419576	0.733122761	24	4.636363636	5	6417
3114	eukaryota	Plantae	Chlorophyta	Chlorophyceae	Sphaeropleales	Radiococcaceae	Raphidonema	sp	Raphidonema sp		35
3115	eukaryota	Plantae	Chlorophyta	Chlorophyceae	Microsporales	Microsporaceae	Microspora	sp	Microspora sp		600	Microspora	genus	1.471291711	2.721695171	2.735038745	4.247261127	0.634946195	264	1	4	9295
3116	eukaryota	Plantae	Chlorophyta	Chlorophyceae	Microsporales	Microsporaceae	Microspora	amoena	Microspora amoena		600	Microspora amoena	species	4.247261127	4.247261127	4.247261127	4.247261127		1		1	9296
3117	eukaryota	Plantae	Chlorophyta	Ulvophyceae	Ulotrichales	Gloeotilaceae	Binuclearia	sp	Binuclearia sp		600	Binuclearia	genus	3.255754787	3.255754787	3.255754787	3.255754787		1		1	6460
3118	eukaryota	Plantae	Chlorophyta	Trebouxiophyceae	Chlorellales	Oocystaceae	Planctonema	sp	Planctonema sp		30	Planctonema	genus	2.673241134	2.673241134	2.673241134	2.673241134		1	16.6667	1	6454
3119	eukaryota	Plantae	Chlorophyta	Trebouxiophyceae	Prasiolales	Prasiolaceae	Stichococcus	bacillaris	Stichococcus bacillaris		50	Stichococcus bacillaris	species	0.406965751	0.718708819	0.685741739	1.099680641	0.166206579	17	1	2	6412
3120	eukaryota	Plantae	Chlorophyta	Trebouxiophyceae	Chlorellales	Chlorellaceae	Gloeotila	subconstricta	Gloeotila subconstricta	Ulothrix subconstricta	600
3121	eukaryota	Plantae	Chlorophyta	Ulvophyceae	Ulotrichales	Ulotrichaceae	Ulothrix	tenerrima	Ulothrix tenerrima	Ulothrix variabilis / Conferva tenerrima / Hormiscia subtilis var tenerrima / Microspora tenerrima / Ulothrix subtilis var tenerrima / Hormiscia subtilis var variabilis / Ulothrix pallida var virens	250	Ulothrix	genus	2.051692642	3.46333875	3.424064525	4.660419576	0.733122761	24	4.636363636	5	6417
3122	eukaryota	Plantae	Chlorophyta	Ulvophyceae	Ulotrichales	Ulotrichaceae	Ulothrix	amphigranulata	Ulothrix amphigranulata		250	Ulothrix	genus	2.051692642	3.46333875	3.424064525	4.660419576	0.733122761	24	4.636363636	5	6417
3123	eukaryota	Chromista	Bacillariophyta	Bacillariophyceae	Bacillariales	Bacillariaceae	Nitzschia	paleacea	Nitzschia paleacea		300	Nitzschia paleacea	species	0.875061263	1.583071809	1.548996331	2.260071388	0.298082328	140		1	5250
3124	eukaryota	Plantae	Charophyta	Klebsormidiophyceae	Klebsormidiales	Klebsormidiaceae	Klebsormidium	pseudostichococcus	Klebsormidium pseudostichococcus	Chlorhormidium pseudostichococcus		Klebsormidium	genus	2.957607287	2.957607287	2.957607287	2.957607287		1		1	6474
3125	eukaryota	Plantae	Chlorophyta	Ulvophyceae	Ulotrichales	Ulotrichaceae	Chlorhormidium	sp	Chlorhormidium sp
3126	eukaryota	Plantae	Chlorophyta	Trebouxiophyceae	Chlorellales	Oocystaceae	Lagerheimia	quadriseta	Lagerheimia quadriseta	Chodatella quadriseta		Chodatella quadriseta	species	0.923119621	1.447326812	1.451172158	2.002300003	0.275306383	19	1.058823529	4	5867
3127	eukaryota	Plantae	Chlorophyta	Chlorophyceae	Sphaeropleales	Scenedesmaceae	Willea	crucifera	Willea crucifera	Crucigenia cruciata / Staurogenia crucifera / Crucigenia crucifera / Crucigeniella crucifera / Staurogenia cruciata		Crucigenia crucifera	species	1.949975178	2.384189117	2.41685606	2.780451109	0.282726986	6	15.2	3	6227
3128	eukaryota	Plantae	Chlorophyta	Trebouxiophyceae			Crucigenia	fenestrata	Crucigenia fenestrata			Crucigenia fenestrata	species	2.10720997	2.506142875	2.429042308	3.024793423	0.226654694	33	1	2	6228
3129	eukaryota	Plantae	Chlorophyta	Trebouxiophyceae	Chlorellales	Chlorellaceae	Keratococcus	rhaphidioides	Keratococcus rhaphidioides			Keratococcus	genus	2.28425021	2.435228261	2.451911674	2.45331834	0.053055112	10	1	2	202441
3130	eukaryota	Plantae	Chlorophyta	Trebouxiophyceae	Chlorellales	Oocystaceae	Oocystis	sp	Oocystis sp			Oocystis	genus	0.548303411	2.115418992	1.974027835	3.895090897	0.546568387	3936	2.767989693	7	5827
3200	eukaryota	Plantae	Chlorophyta	Ulvophyceae	Ulotrichales						700
3201	eukaryota	Plantae	Chlorophyta	Trebouxiophyceae	Prasiolales	Prasiolaceae	Prasiola	fluviatilis	Prasiola fluviatilis		250	Prasiola	genus	2.133538908	2.133538908	2.133538908	2.133538908		1		1	6394
3202	eukaryota	Plantae	Chlorophyta	Ulvophyceae	Ulvales	Ulvaceae	Enteromorpha	sp	Enteromorpha sp		250	Enteromorpha	genus	2.499687083	3.219539332	3.164947373	3.777354313	0.369380631	15		1	6515
3301	eukaryota	Plantae	Charophyta	Mesostigmatophyceae	Chaetosphaeridiales	Chaetosphaeridiaceae	Chaetosphaeridium	sp	Chaetosphaeridium sp		250	Chaetosphaeridium	genus	2.190331698	2.391583662	2.432969291	2.551449998	0.184082004	3		1	9369
3302	eukaryota	Plantae	Chlorophyta	Chlorophyceae	Chaetophorales	Chaetophoraceae	Draparnaldia	sp	Draparnaldia sp		250	Draparnaldia	genus	2.139879086	2.139879086	2.139879086	2.139879086		1		1	6689
3303	eukaryota	Plantae	Chlorophyta	Chlorophyceae	Chaetophorales	Chaetophoraceae	Draparnaldia	glomerata	Draparnaldia glomerata		250	Draparnaldia	genus	2.139879086	2.139879086	2.139879086	2.139879086		1		1	6689
3304	eukaryota	Plantae	Chlorophyta	Chlorophyceae	Chaetophorales	Chaetophoraceae	Stigeoclonium	sp	Stigeoclonium sp		250	Stigeoclonium	genus	1.004321374	2.208864458	2.235528447	3.464756242	0.650353893	181	1	2	6651
3305	eukaryota	Plantae	Chlorophyta	Chlorophyceae	Chaetophorales	Chaetophoraceae	Stigeoclonium	tenue	Stigeoclonium tenue		250	Stigeoclonium	genus	1.004321374	2.208864458	2.235528447	3.464756242	0.650353893	181	1	2	6651
3306	eukaryota	Plantae	Chlorophyta	Chlorophyceae	Chaetophorales	Chaetophoraceae	Chaetophora	sp	Chaetophora sp		250	Chaetophora	genus	0.973127854	1.25609844	1.326335861	1.547774705	0.23116056	32		1	6683
3307	eukaryota	Plantae	Chlorophyta	Chlorophyceae	Chaetophorales	Chaetophoraceae	Chaetophora	incrassata	Chaetophora incrassata		250	Chaetophora incrassata	species	0.973127854	1.25609844	1.326335861	1.547774705	0.23116056	32		1	6686
3308	eukaryota	Plantae	Chlorophyta	Chlorophyceae	Chaetophorales	Chaetophoraceae	Chaetophora	elegans	Chaetophora elegans		250	Chaetophora	genus	0.973127854	1.25609844	1.326335861	1.547774705	0.23116056	32		1	6683
3309	eukaryota	Plantae	Chlorophyta	Ulvophyceae	Trentepohliales	Trentepohliaceae	Trentepohlia	sp	Trentepohlia sp		250
3310	eukaryota	Plantae	Chlorophyta	Ulvophyceae	Trentepohliales	Trentepohliaceae	Trentepohlia	jolithus	Trentepohlia jolithus		250
3311	eukaryota	Plantae	Chlorophyta	Chlorophyceae	Chlorococcales	Cylindrocapsaceae	Cylindrocapsa	sp	Cylindrocapsa sp		250	Cylindrocapsa	genus	1.605305046	2.27632467	2.251111108	2.890979597	0.333132966	34		1	9377
3312	eukaryota	Plantae	Charophyta	Coleochaetophyceae	Coleochaetales	Coleochaetaceae	Coleochaete	sp	Coleochaete sp		250
3313	eukaryota	Plantae	Charophyta	Coleochaetophyceae	Coleochaetales	Coleochaetaceae	Coleochaete	pulvinata	Coleochaete pulvinata		250
3314	eukaryota	Plantae	Charophyta	Coleochaetophyceae	Coleochaetales	Coleochaetaceae	Coleochaete	scutata	Coleochaete scutata		250
3315	eukaryota	Plantae	Chlorophyta	Chlorophyceae	Sphaeropleales	Radiococcaceae	Radiococcus	sp	Radiococcus sp			Radiococcus	genus	2.25428215	2.540955935	2.581505926	2.718775631	0.176219313	30	1	1	5911
3401	eukaryota	Plantae	Charophyta	Conjugatophyceae	Desmidiales	Gonatozygaceae	Gonatozygon	sp	Gonatozygon sp		250	Gonatozygon	genus	3.024280376	3.389881416	3.025034601	5.041218933	0.697892037	8		2	8922
3402	eukaryota	Plantae	Charophyta	Conjugatophyceae	Desmidiales	Desmidiaceae	Hyalotheca	sp	Hyalotheca sp		250	Hyalotheca	genus	0.982271233	2.773023127	3.465368691	4.139816141	1.101575642	38		2	8750
3403	eukaryota	Plantae	Charophyta	Conjugatophyceae	Desmidiales	Desmidiaceae	Hyalotheca	dissiliens	Hyalotheca dissiliens		250	Hyalotheca dissiliens	species	3.39707055	3.634917012	3.609807769	4.139816141	0.183537325	22		2	8752
3404	eukaryota	Plantae	Charophyta	Conjugatophyceae	Desmidiales	Desmidiaceae	Desmidium	sp	Desmidium sp		250	Desmidium	genus	3.141449773	4.052968911	4.073916046	4.761612146	0.480728812	8	1	3	8844
3405	eukaryota	Plantae	Charophyta	Conjugatophyceae	Desmidiales	Desmidiaceae	Desmidium	swartzii	Desmidium swartzii		250	Desmidium swartzii	species	3.681241237	3.930069138	4.048986461	4.059979717	0.215561374	3	1	3	8860
3406	eukaryota	Plantae	Charophyta	Conjugatophyceae	Desmidiales	Desmidiaceae	Sphaerozosma	sp	Sphaerozosma sp		250
3407	eukaryota	Plantae	Charophyta	Conjugatophyceae	Desmidiales	Peniaceae	Penium	sp	Penium sp		250	Penium	genus	2.602059991	3.417357367	3.397940009	4.803341015	0.398988651	24		2	8499
3408	eukaryota	Plantae	Charophyta	Conjugatophyceae	Desmidiales	Closteriaceae	Closterium	sp	Closterium sp		1500	Closterium	genus	1.775901579	2.861474522	2.665931287	5.423363855	0.605349736	1415	1	7	7257
3409	eukaryota	Plantae	Charophyta	Conjugatophyceae	Desmidiales	Closteriaceae	Closterium	acutum	Closterium acutum		650	Closterium acutum	species	1.823908741	2.468961275	2.576011648	3.122215878	0.30113411	584	1	3	7262
3410	eukaryota	Plantae	Charophyta	Conjugatophyceae	Desmidiales	Closteriaceae	Closterium	acutum var variabile	Closterium acutum var variabile	Closterium pseudospirotaenium var variabile	550	Closterium	genus	1.775901579	2.861474522	2.665931287	5.423363855	0.605349736	1415	1	7	7257
3411	eukaryota	Plantae	Charophyta	Conjugatophyceae	Desmidiales	Closteriaceae	Closterium	cynthia	Closterium cynthia		550	Closterium cynthia	species	2.301029996	2.301029996	2.301029996	2.301029996		1		1	7314
3412	eukaryota	Plantae	Charophyta	Conjugatophyceae	Desmidiales	Closteriaceae	Closterium	striolatum	Closterium striolatum		550	Closterium striolatum	species	4.372212152	4.954568365	5.011348726	5.423363855	0.438904263	4		1	7390
3413	eukaryota	Plantae	Charophyta	Conjugatophyceae	Desmidiales	Closteriaceae	Closterium	limneticum	Closterium limneticum		1500	Closterium limneticum	species	2.135662602	3.019840849	3.175432738	3.954242509	0.457258624	129		1	7427
3414	eukaryota	Plantae	Charophyta	Conjugatophyceae	Desmidiales	Closteriaceae	Closterium	pronum	Closterium pronum		4500	Closterium pronum	species	3.352182518	3.464604603	3.452297671	3.823908741	0.090229983	53		1	7378
3415	eukaryota	Plantae	Charophyta	Conjugatophyceae	Desmidiales	Closteriaceae	Closterium	gracile	Closterium gracile		6500	Closterium gracile	species	2.892727209	3.27850522	3.254966879	3.780451102	0.144453928	60	1	3	7258
3416	eukaryota	Plantae	Charophyta	Conjugatophyceae	Desmidiales	Closteriaceae	Closterium	setaceum	Closterium setaceum		2500	Closterium setaceum	species	2.135418905	2.694493052	2.77815125	3.477121255	0.352886193	26	1	2	7266
3417	eukaryota	Plantae	Charophyta	Conjugatophyceae	Desmidiales	Closteriaceae	Closterium	kuetzingii	Closterium kuetzingii		2500	Closterium kuetzingii	species	3.574031268	4.349915643	4.331427297	4.703944478	0.285606299	35		2	7338
3418	eukaryota	Plantae	Charophyta	Conjugatophyceae	Desmidiales	Closteriaceae	Closterium	aciculare	Closterium aciculare		6500	Closterium aciculare	species	3.397940009	3.723356609	3.738560627	3.878904602	0.155162096	10		1	7286
3419	eukaryota	Plantae	Charophyta	Conjugatophyceae	Desmidiales	Closteriaceae	Closterium	acerosum	Closterium acerosum	Vibrio acerosum Schrank / Closterium sigmoideum	40000	Closterium	genus	1.775901579	2.861474522	2.665931287	5.423363855	0.605349736	1415	1	7	7257
3420	eukaryota	Plantae	Charophyta	Conjugatophyceae	Desmidiales	Closteriaceae	Closterium	leibleinii	Closterium leibleinii		2500	Closterium	genus	1.775901579	2.861474522	2.665931287	5.423363855	0.605349736	1415	1	7	7257
3421	eukaryota	Plantae	Charophyta	Conjugatophyceae	Desmidiales	Desmidiaceae	Pleurotaenium	sp	Pleurotaenium sp		1800000	Pleurotaenium	genus	3.301029996	4.721042263	4.665618509	6.098300653	1.123653769	9		2	8712
3422	eukaryota	Plantae	Charophyta	Conjugatophyceae	Desmidiales	Desmidiaceae	Pleurotaenium	trabecula	Pleurotaenium trabecula		1800000	Pleurotaenium trabecula	species	5.590897539	5.870773641	5.923122731	6.098300653	0.257720392	3		1	8713
3423	eukaryota	Plantae	Charophyta	Conjugatophyceae	Desmidiales	Desmidiaceae	Euastrum	sp	Euastrum sp		1800000	Euastrum	genus	2.06069784	3.149040584	3.121121592	5.604880243	0.800846224	150		2	8525
3424	eukaryota	Plantae	Charophyta	Conjugatophyceae	Desmidiales	Desmidiaceae	Euastrum	didelta	Euastrum didelta		1800000	Euastrum	genus	2.06069784	3.149040584	3.121121592	5.604880243	0.800846224	150		2	8525
3425	eukaryota	Plantae	Charophyta	Conjugatophyceae	Desmidiales	Desmidiaceae	Euastrum	oblongum	Euastrum oblongum		1800000	Euastrum oblongum	species	5.277219435	5.277219435	5.277219435	5.277219435		1		1	8609
3426	eukaryota	Plantae	Charophyta	Conjugatophyceae	Desmidiales	Desmidiaceae	Tetmemorus	sp	Tetmemorus sp		1800000	Tetmemorus	genus	4.512203952	4.91773069	5.091695089	5.149293029	0.352375271	3		1	8483
3427	eukaryota	Plantae	Charophyta	Conjugatophyceae	Desmidiales	Desmidiaceae	Tetmemorus	laevis	Tetmemorus laevis	Penium laeve / Closterium laeve	1800000	Tetmemorus	genus	4.512203952	4.91773069	5.091695089	5.149293029	0.352375271	3		1	8483
3428	eukaryota	Plantae	Charophyta	Conjugatophyceae	Desmidiales	Desmidiaceae	Micrasterias	sp	Micrasterias sp		1800000	Micrasterias	genus	4.814647069	5.177920531	5.210117783	5.73706695	0.244441715	15		1	8358
3429	eukaryota	Plantae	Charophyta	Conjugatophyceae	Desmidiales	Desmidiaceae	Micrasterias	truncata	Micrasterias truncata		1800000	Micrasterias truncata	species	4.851918464	5.032313987	5.032313987	5.21270951	0.255117795	2		1	8425
3430	eukaryota	Plantae	Charophyta	Conjugatophyceae	Desmidiales	Desmidiaceae	Micrasterias	rotata	Micrasterias rotata		1800000	Micrasterias	genus	4.814647069	5.177920531	5.210117783	5.73706695	0.244441715	15		1	8358
3431	eukaryota	Plantae	Charophyta	Conjugatophyceae	Desmidiales	Desmidiaceae	Micrasterias	denticulata	Micrasterias denticulata		1800000	Micrasterias	genus	4.814647069	5.177920531	5.210117783	5.73706695	0.244441715	15		1	8358
3432	eukaryota	Plantae	Charophyta	Conjugatophyceae	Desmidiales	Desmidiaceae	Micrasterias	crux-melitensis	Micrasterias crux-melitensis		1800000	Micrasterias	genus	4.814647069	5.177920531	5.210117783	5.73706695	0.244441715	15		1	8358
3433	eukaryota	Plantae	Charophyta	Conjugatophyceae	Desmidiales	Desmidiaceae	Xanthidium	sp	Xanthidium sp		1800000	Xanthidium	genus	3.380211242	4.190332519	4.176091259	4.695092349	0.418397476	34		2	8313
3434	eukaryota	Plantae	Charophyta	Conjugatophyceae	Desmidiales	Desmidiaceae	Staurodesmus	sp	Staurodesmus sp	Arthrodesmus sp	1500	Staurodesmus	genus	2.380211242	3.131898998	3.204119983	4.290902333	0.33355932	577		2	7182
3435	eukaryota	Plantae	Charophyta	Conjugatophyceae	Desmidiales	Desmidiaceae	Cosmarium	sp	Cosmarium sp		2500	Cosmarium	genus	1.342225229	2.931548698	2.77815125	5.052663167	0.663331704	1346	1.02	7	7848
3436	eukaryota	Plantae	Charophyta	Conjugatophyceae	Desmidiales	Desmidiaceae	Cosmarium	depressum var Planctonicum	Cosmarium depressum var Planctonicum	Cosmarium depressum var Limneticum	1200	Cosmarium	genus	1.342225229	2.931548698	2.77815125	5.052663167	0.663331704	1346	1.02	7	7848
3437	eukaryota	Plantae	Charophyta	Conjugatophyceae	Desmidiales	Desmidiaceae	Cosmarium	subcostatum	Cosmarium subcostatum		2500	Cosmarium subcostatum	species	2.361727836	3.012061355	3.096910013	3.803457116	0.372382669	75		1	8115
3438	eukaryota	Plantae	Charophyta	Conjugatophyceae	Desmidiales	Desmidiaceae	Cosmarium	subprotumidum	Cosmarium subprotumidum		2500	Cosmarium subprotumidum	species	3.301029996	3.301029996	3.301029996	3.301029996		1		1	8124
3439	eukaryota	Plantae	Charophyta	Conjugatophyceae	Desmidiales	Desmidiaceae	Cosmarium	reniforme	Cosmarium reniforme		5000	Cosmarium reniforme	species	2.662757832	2.859983447	2.698970004	3.36875162	0.273645814	9		1	8089
3440	eukaryota	Plantae	Charophyta	Conjugatophyceae	Desmidiales	Desmidiaceae	Cosmarium	difficile	Cosmarium difficile		1000	Cosmarium	genus	1.342225229	2.931548698	2.77815125	5.052663167	0.663331704	1346	1.02	7	7848
3441	eukaryota	Plantae	Charophyta	Conjugatophyceae	Desmidiales	Desmidiaceae	Staurastrum	sp	Staurastrum sp		15000	Staurastrum	genus	1.797959644	3.367816178	3.476517649	4.883530843	0.419423427	2005	1.032258065	7	7440
3442	eukaryota	Plantae	Charophyta	Conjugatophyceae	Desmidiales	Desmidiaceae	Staurastrum	pingue	Staurastrum pingue		12000	Staurastrum pingue	species	3.230448921	3.5046655	3.508529719	3.698970004	0.058631553	50		1	7824
3443	eukaryota	Plantae	Charophyta	Conjugatophyceae	Desmidiales	Desmidiaceae	Staurastrum	cingulum	Staurastrum cingulum		15000	Staurastrum cingulum	species	3.397940009	3.822939021	3.932877285	3.995635195	0.184954202	46	1	3	7475
3444	eukaryota	Plantae	Charophyta	Conjugatophyceae	Desmidiales	Desmidiaceae	Staurastrum	sebaldi f ornatum	Staurastrum sebaldi f ornatum		15000	Staurastrum	genus	1.797959644	3.367816178	3.476517649	4.883530843	0.419423427	2005	1.032258065	7	7440
3445	eukaryota	Plantae	Charophyta	Conjugatophyceae	Desmidiales	Desmidiaceae	Staurastrum	tetracerum	Staurastrum tetracerum		10000	Staurastrum tetracerum	species	2.166331422	2.411630614	2.395598405	2.752048448	0.237954763	6		2	7582
3446	eukaryota	Plantae	Charophyta	Conjugatophyceae	Desmidiales	Desmidiaceae	Staurastrum	gracile	Staurastrum gracile		10000	Staurastrum gracile	species	3.1430148	3.649939935	3.698970004	4	0.19689498	212		1	7445
3447	eukaryota	Plantae	Charophyta	Conjugatophyceae	Desmidiales	Desmidiaceae	Staurastrum	manfeldtii var splendidum	Staurastrum manfeldtii var splendidum	Staurastrum messikommeri	10000	Staurastrum	genus	1.797959644	3.367816178	3.476517649	4.883530843	0.419423427	2005	1.032258065	7	7440
3448	eukaryota	Plantae	Charophyta	Conjugatophyceae	Desmidiales	Desmidiaceae	Bambusina	sp	Bambusina sp		10000	Bambusina	genus	3.449092531	3.557935334	3.567584015	3.647480773	0.088258862	4		2	8836
3449	eukaryota	Plantae	Charophyta	Conjugatophyceae	Desmidiales	Desmidiaceae	Bambusina	brebissonii	Bambusina brebissonii		12000	Bambusina brebissonii	species	3.449092531	3.449092531	3.449092531	3.449092531		1		1	8837
3450	eukaryota	Plantae	Charophyta	Conjugatophyceae	Desmidiales	Desmidiaceae	Staurastrum	lunatum	Staurastrum lunatum		12000	Staurastrum lunatum	species	3	3.509599835	3.698970004	4.161154011	0.362646367	97		1	7663
3451	eukaryota	Plantae	Charophyta	Conjugatophyceae	Desmidiales	Desmidiaceae	Staurastrum	paradoxum	Staurastrum paradoxum		12000	Staurastrum paradoxum	species	2.333450821	3.145785793	3.175998272	3.900367129	0.376786677	593	1	3	7549
3452	eukaryota	Plantae	Charophyta	Conjugatophyceae	Desmidiales	Desmidiaceae	Actinotaenium	cucurbita	Actinotaenium cucurbita		2500	Actinotaenium	genus	3.352568386	3.777994643	3.719828286	4.235124264	0.322974526	5		1	8779
3453	eukaryota	Plantae	Charophyta	Conjugatophyceae	Desmidiales	Desmidiaceae	Staurodesmus	incus	Staurodesmus incus	Arthrodesmus incus	1500	Staurodesmus incus	species	2.950851459	3.238703517	3.205813141	3.598790507	0.129896222	15		2	7217
3454	eukaryota	Plantae	Charophyta	Conjugatophyceae	Desmidiales	Closteriaceae	Closterium	ehrenbergii	Closterium ehrenbergii		90000	Closterium ehrenbergii	species	4.822664879	4.972769537	4.972769537	5.122874196	0.212280043	2		1	7323
3455	eukaryota	Plantae	Charophyta	Conjugatophyceae	Desmidiales	Closteriaceae	Closterium	incurvum	Closterium incurvum		90000	Closterium	genus	1.775901579	2.861474522	2.665931287	5.423363855	0.605349736	1415	1	7	7257
3456	eukaryota	Plantae	Charophyta	Conjugatophyceae	Desmidiales	Closteriaceae	Closterium	moniliferum	Closterium moniliferum		30000	Closterium moniliferum	species	1.841547165	2.657700801	2.649689161	4.368714459	0.390280399	131	1	4	7357
3457	eukaryota	Plantae	Charophyta	Conjugatophyceae	Desmidiales	Desmidiaceae	Staurastrum	aculeatum	Staurastrum aculeatum		30000	Staurastrum	genus	1.797959644	3.367816178	3.476517649	4.883530843	0.419423427	2005	1.032258065	7	7440
3458	eukaryota	Plantae	Charophyta	Conjugatophyceae	Desmidiales	Desmidiaceae	Staurastrum	alternans	Staurastrum alternans		30000	Staurastrum alternans	species	3.573799582	3.573799582	3.573799582	3.573799582		1		1	7596
3459	eukaryota	Plantae	Charophyta	Conjugatophyceae	Desmidiales	Desmidiaceae	Staurastrum	furcigerum	Staurastrum furcigerum		30000	Staurastrum furcigerum	species	3.301029996	4.000825196	4.079181246	4.146128036	0.248615901	10		1	7494
3460	eukaryota	Plantae	Charophyta	Conjugatophyceae	Desmidiales	Desmidiaceae	Staurastrum	lunatum	Staurastrum lunatum		12000	Staurastrum lunatum	species	3	3.509599835	3.698970004	4.161154011	0.362646367	97		1	7663
3461	eukaryota	Plantae	Charophyta	Conjugatophyceae	Desmidiales	Desmidiaceae	Spondylosium	sp	Spondylosium sp		1000	Spondylosium	genus	2.444044796	2.904674543	2.865301426	3.204119983	0.169951031	135		2	8468
3462	eukaryota	Plantae	Charophyta	Conjugatophyceae	Desmidiales	Desmidiaceae	Spondylosium	planum	Spondylosium planum		680	Spondylosium planum	species	2.444044796	2.904674543	2.865301426	3.204119983	0.169951031	135		2	8472
3463	eukaryota	Plantae	Charophyta	Conjugatophyceae	Desmidiales	Desmidiaceae	Staurastrum	johnsonii	Staurastrum johnsonii		12000	Staurastrum	genus	1.797959644	3.367816178	3.476517649	4.883530843	0.419423427	2005	1.032258065	7	7440
3464	eukaryota	Plantae	Charophyta	Conjugatophyceae	Desmidiales	Desmidiaceae	Staurastrum	planctonicum	Staurastrum planctonicum		12000	Staurastrum	genus	1.797959644	3.367816178	3.476517649	4.883530843	0.419423427	2005	1.032258065	7	7440
3465	eukaryota	Plantae	Charophyta	Conjugatophyceae	Desmidiales	Desmidiaceae	Cosmarium	bioculatum	Cosmarium bioculatum		600	Cosmarium bioculatum	species	2.878440156	2.96181388	2.966743249	2.968660248	0.021505798	17		1	7879
3466	eukaryota	Plantae	Charophyta	Conjugatophyceae	Desmidiales	Desmidiaceae	Cosmarium	sp	Cosmarium sp		350	Cosmarium	genus	1.342225229	2.931548698	2.77815125	5.052663167	0.663331704	1346	1.02	7	7848
3467	eukaryota	Plantae	Charophyta	Conjugatophyceae	Desmidiales	Desmidiaceae	Staurastrum	polytrichum	Staurastrum polytrichum			Staurastrum	genus	1.797959644	3.367816178	3.476517649	4.883530843	0.419423427	2005	1.032258065	7	7440
3599	eukaryota	Plantae	Charophyta	Conjugatophyceae	Desmidiales	Desmidiaceae					2000
3601	eukaryota	Plantae	Charophyta	Conjugatophyceae	Zygnematales	Zygnemataceae	Zygnema	sp	Zygnema sp		2000	Zygnema	genus	3.05422991	3.870801446	3.645324002	5.042347084	0.692155755	23	28	2	7100
3602	eukaryota	Plantae	Charophyta	Conjugatophyceae	Zygnematales	Zygnemataceae	Spirogyra	sp	Spirogyra sp		2000	Spirogyra	genus	2.84509804	4.495839729	4.525951341	5.766608384	0.709274189	87	1	4	6996
3603	eukaryota	Plantae	Charophyta	Conjugatophyceae	Zygnematales	Zygnemataceae	Mougeotia	sp	Mougeotia sp		1100	Mougeotia	genus	1.748962861	3.33425913	3.299476168	4.937081372	0.741001937	381	6.516666667	7	7055
3604	eukaryota	Plantae	Charophyta	Conjugatophyceae	Zygnematales	Zygnemataceae	Mougeotia	viridis	Mougeotia viridis		1100	Mougeotia	genus	1.748962861	3.33425913	3.299476168	4.937081372	0.741001937	381	6.516666667	7	7055
3605	eukaryota	Plantae	Charophyta	Conjugatophyceae	Zygnematales	Zygnemataceae	Mougeotia	gracillima	Mougeotia gracillima		1100	Mougeotia	genus	1.748962861	3.33425913	3.299476168	4.937081372	0.741001937	381	6.516666667	7	7055
3606	eukaryota	Plantae	Charophyta	Conjugatophyceae	Zygnematales	Zygnemataceae	Mougeotia	thylespora	Mougeotia thylespora		1500	Mougeotia	genus	1.748962861	3.33425913	3.299476168	4.937081372	0.741001937	381	6.516666667	7	7055
3607	eukaryota	Plantae	Charophyta	Conjugatophyceae	Zygnematales	Zygnemataceae	Mougeotia	sp	Mougeotia sp		275	Mougeotia	genus	1.748962861	3.33425913	3.299476168	4.937081372	0.741001937	381	6.516666667	7	7055
3801	eukaryota	Plantae	Chlorophyta	Chlorophyceae	Oedogoniales	Oedogoniaceae	Oedogonium	sp	Oedogonium sp		1500	Oedogonium	genus	1.849357982	3.256331052	3.258637283	4.867726691	0.714174416	191	4.571428571	5	8959
3802	eukaryota	Plantae	Chlorophyta	Chlorophyceae	Oedogoniales	Oedogoniaceae	Oedogonium	bohemicum	Oedogonium bohemicum		1500	Oedogonium	genus	1.849357982	3.256331052	3.258637283	4.867726691	0.714174416	191	4.571428571	5	8959
3803	eukaryota	Plantae	Chlorophyta	Chlorophyceae	Oedogoniales	Oedogoniaceae	Bulbochaete	sp	Bulbochaete sp		1500	Bulbochaete	genus	2.638489257	3.384325967	3.257678575	4.215187969	0.398972745	25		1	9115
3804	eukaryota	Plantae	Chlorophyta	Chlorophyceae	Oedogoniales	Oedogoniaceae	Bulbochaete	mirabilis	Bulbochaete mirabilis		1500	Bulbochaete	genus	2.638489257	3.384325967	3.257678575	4.215187969	0.398972745	25		1	9115
3901	eukaryota	Plantae	Chlorophyta	Bryopsidophyceae	Bryopsidales	Dichotomosiphonaceae	Dichotomosiphon	sp	Dichotomosiphon sp		1500
3902	eukaryota	Plantae	Chlorophyta	Chlorophyceae	Chlorococcales	Sphaeropleaceae	Sphaeroplea	annulina	Sphaeroplea annulina		1500
3903	eukaryota	Plantae	Chlorophyta	Ulvophyceae	Cladophorales	Cladophoraceae	Cladophora	sp	Cladophora sp		1500	Cladophora	genus	4.275301217	5.374785509	5.297749248	7.089215767	0.709243763	52	1	2	6763
3904	eukaryota	Plantae	Chlorophyta	Ulvophyceae	Cladophorales	Cladophoraceae	Cladophora	fracta	Cladophora fracta		1500	Cladophora fracta	species	4.76413128	5.283513706	5.283513706	5.802896131	0.73451767	2		1	6805
3905	eukaryota	Plantae	Chlorophyta	Ulvophyceae	Cladophorales	Cladophoraceae	Cladophora	glomerata	Cladophora glomerata		1500	Cladophora glomerata	species	4.848250715	5.746365551	5.741604699	7.089215767	0.610937631	26		1	6793
3906	eukaryota	Plantae	Chlorophyta	Ulvophyceae	Cladophorales	Pithophoraceae	Pithophora	sp	Pithophora sp		1500
3907	eukaryota	Plantae	Chlorophyta	Ulvophyceae	Cladophorales	Cladophoraceae	Rhizoclonium	sp	Rhizoclonium sp		1500	Rhizoclonium	genus	3.451391862	3.896088335	3.451391862	4.614327622	0.559772682	7	1	2	6853
4998	eukaryota										40
4999	eukaryota										1
5000	eukaryota										50
5001	eukaryota										110
5002	eukaryota	Chromista	Ochrophyta	Chrysophyceae	Chromulinales	Chromulinaceae	Monas	sp	Monas sp		110
5003	eukaryota										110
